# Supplementary material for: At What Level of Heat Load Are Age-Related Impairments in the Ability to Dissipate Heat Evident in Females?
Source: PLoS One. 2015 Mar 19;10(3):e0119079. doi: 10.1371/journal.pone.0119079 (PMC4366400; doi:10.1371/journal.pone.0119079)
Supplement: S1 Dataset — (XLS) [file pone.0119079.s001.xls]

## Sheet: Characteristics
Participant characteristics
Younger
ID	Age	Height	Weight	BMI	BSA	VO2max	%BF	HR max		%VO2max				External Workload
	yrs	m	kg		m²	ml/kg/min				Ex 1	Ex 2	Ex 3		Ex 1	Ex 2	Ex 3
1_Y	28	1.635	64.25	24.0346	1.69632	47.8	23	182		29.0785	37.154	47.1833		43	60	88
2_Y	21	1.68	57.5	20.3727	1.65032	53	14	180		28.8809	37.6764	47.1776		40	65	85
3_Y	23	1.65	64.4	23.6547	1.70928	45	24.2	180		30.2795	39.3547	49.0683		35	60	78
4_Y	21	1.66	71.3	25.8746	1.79268	36.5	29	182		35.5496	44.3889	55.8609		40	60	78
5_Y	21	1.68	74.2	26.2897	1.83921	27.5	32.3	188		43.5539	55.7598	69.4118		26	53	70
6_Y	30	1.68	56	19.8413	1.63189	45	21.2	181		35.5357	46.5344	56.627		40	65	80
7_Y	25	1.63	61	22.9591	1.65562	33.6	26.3	185		42.6061	57.3939	70.815		40	63	80
8_Y	20	1.65	62.9	23.1038	1.69224	32	20	182		42.1968	57.2068	72.3907		37	65	85
9_Y	19	1.65	58.3	21.4141	1.6385	41	21.7	183		34.2887	46.4435	58.2427		25	50	85
10_Y	20	1.635	66.4	24.8389	1.72021	35.2	27.2	188		37.1416	49.2726	60.6333		33	55	71
AVG	22.8	1.655	63.625	23.2384	1.70263	39.66	23.89	183.1		35.9111	47.1185	58.741		35.9	59.6	80
SD	3.70585	0.0194365	5.87704	2.18086	0.0677638	8.00128	5.15826	2.96086		5.52759	7.772	9.56503		6.19049	5.3375	6.03692
SE	1.17189	0.00614636	1.85848	0.689649	0.0214288	2.53023	1.63119	0.936305		1.74798	2.45772	3.02473		1.95761	1.68787	1.90904
Older
ID	Age	Height	Weight	BMI	BSA	VO2max	%BF	HR max		%VO2max				W/m2				State of menopaus
	yrs	m	kg		m²	ml/kg/min		beats/min		Ex 1	Ex 2	Ex 3		Ex 1	Ex 2	Ex 3
1_O	57	1.64	54.78	20.3673	1.58868	39.5	27.2	157		40.7767	54.9931	67.1521		42	65	80		Post
2_O	50	1.615	52.39	20.0865	1.54158	49	10.8	164		33.3268	45.111	55.8629		35	55	75		Post, HRT
3_O	50	1.66	58.84	21.3529	1.65215	43.5	22	165		33.2091	44.1486	55.088		38	60	85		Post
4_O	51	1.73	63.53	21.2269	1.75877	48.5	23.8	186		27.5866	36.674	45.7613		40	61	80		Post
5_O	62	1.68	61.16	21.6695	1.69418	37.2	23.4	167		37.3601	49.667	61.9739		25	66	85		Post
6_O	62	1.64	69.24	25.7436	1.75499	40.6	26.4	180		30.2368	40.1972	50.1575		25	40	60		Post
7_O	60	1.675	61.28	21.8418	1.69193	25.9	33.4	154		53.555	71.1967	88.8384		44	63	85		Post
8_O	59	1.62	55.51	21.1515	1.5835	44	22	156		34.8013	46.2652	57.7292		33	54	65		Post
9_O	61	1.64	60.29	22.416	1.65473	32.6	28.4	147		43.247	57.4931	71.7392		34	58	75		Post
10_O	64	1.7	63.33	21.9135	1.73428	29.8	25.9	163		45.0395	59.876	74.7125		30	50	68		Post, HRT
AVG	57.6	1.66	60.035	21.7769	1.66548	39.06	24.33	163.9		37.9139	50.5622	62.9015		34.6	57.2	75.8
SD	5.35828	0.0364387	4.92893	1.55975	0.0754514	7.73681	5.85834	11.7988		7.82318	10.385	12.922		6.60303	7.87119	8.92935
SE	1.69444	0.0115229	1.55867	0.493237	0.0238598	2.44659	1.85257	3.7311		2.47391	3.28402	4.08628		2.08806	2.48909	2.82371

## Sheet: M-W
Participant	1	2	3	4	5	6	7	8	9	10	11	12	13	14	15	16	17	18	19	20	21	22	23	24	25	26	27	28	29	30	31	32	33	34	35	36	37	38	39	40	41	42	43	44	45	46	47	48	49
Younger
1_Y	93.7261	108.931	109.3	99.0429	97.008	96.4653	114.835	82.2532	102.378	89.0347	90.987	91.0545	106.475	97.0323	74.5014	95.0651	85.2622	87.6503	89.9312	82.7226	90.3825	91.8217	97.7573	88.6486	88.3086	88.8078	95.0651	95.2803	85.58	92.8238	135.821	174.03	216.942	203.999	217.268	229.854	250.151	233.915	245.899	250.051	258.098	232.878	253.803	256.399	240.565	237.495	261.699	251.967	233.063
2_Y	103.163	103.46	110.567	98.2911	107.946	104.253	105.112	108.802	106.329	108.664	103.26	98.7919	101.311	106.164	108.636	111.604	120.836	111.203	105.812	120.813	96.5974	111.769	114.513	108.555	114.716	105.411	156.038	109.931	121.474	107.757	146.776	194.183	228.784	231.66	236.007	251.426	244.024	242.517	241.059	258.752	255.306	269.181	237.053	249.266	248.208	266.786	247.061	260.467	258.288
3_Y	97.741	122.831	106.363	95.1694	91.9848	103.971	104.281	91.1433	116.136	89.1087	87.5617	107.127	81.75	99.3371	110.756	94.2778	97.5511	96.48	87.5223	102.344	91.3761	90.351	91.7934	92.6071	93.3676	92.5752	85.2301	98.5372	94.7634	125.072	186.296	251.594	245.377	237.935	236.615	239.972	217.227	233.151	233.447	231.015	244.031	244.547	236.806	258.887	242.923	239.828	251.346	239.682	236.632
4_Y	127.272	119.904	90.1087	89.1087	102.9	79.5461	89.9561	91.5408	92.5486	90.8411	92.8458	88.227	83.5891	86.3709	95.4968	92.2929	87.4778	81.41	103.718	88.1955	90.1398	91.4925	83.4375	91.6751	85.0634	80.7479	100.875	89.6653	89.256	92.7169	155.406	215.39	215.629	222.192	221.173	218.93	234.935	226.786	235.897	249.728	242.832	242.999	234.952	260.419	246.041	246.871	250.726	267.691	251.126
5_Y	91.402	98.6592	79.3821	88.9946	104.968	83.3087	99.5921	78.1052	90.8623	85.986	83.0625	89.3072	99.5187	85.7228	90.4376	91.402	98.6592	79.3821	88.9946	104.968	83.3087	99.5921	78.1052	90.8623	85.986	83.0625	89.3072	99.5187	85.7228	90.4376	99.2837	195.142	216.498	219.228	224.003	216.527	227.648	240.038	239.612	251.955	259.517	263.656	255.622	263.428	261.791	249.425	269.302	259.649	265.126
6_Y	108.03	79.0682	109.322	90.2379	91.3761	90.7664	87.2547	98.0014	78.9909	91.4485	93.8458	93.141	99.4813	85.7227	87.3134	101.9	98.5014	93.4017	93.4246	91.636	86.7626	84.5239	92.011	89.2725	85.0135	91.4947	86.9793	85.5592	93.8906	90.1658	166.778	208.762	210.139	210.667	203.358	220.603	225.816	242.222	256.087	255.186	262.576	238.867	236.364	251.914	233.816	235.336	234.67	229.436	236.351
7_Y	81.3133	87.6859	88.4894	83.7647	95.5793	80.0996	90.5614	81.5868	89.8871	91.0743	78.9909	102.858	89.1727	84.7412	75.7457	94.3561	92.5937	74.5703	81.0824	85.3412	85.3358	81.6449	84.246	82.3452	93.3783	96.1084	77.4753	86.9845	71.2542	92.6465	120.313	209.558	209.658	215.992	222.77	225.77	236.547	228.451	232.253	241.833	247.787	238.028	246.942	248.658	250.154	242.021	248.464	253.458	247.166
8_Y	90.7836	98.6667	91.7296	97.1743	97.9618	91.355	83.4929	95.6995	101.591	93.6952	82.3343	85.8751	91.2321	116.136	154.293	90.7836	98.6667	91.7296	97.1743	97.9618	91.355	83.4929	95.6995	101.591	93.6952	82.3343	85.8751	91.2321	116.136	154.293	244.74	240.856	245.157	241.849	241.3	236.944	255.615	246.003	252.728	247.464	256.179	262.68	256.301	258.083	242.182	269.305	263.971	251.645	246.996
9_Y	108.968	139.831	113.343	110.65	113.049	112.574	116.467	112.25	111.3	112.471	134.391	105.86	114.072	110.344	123.84	108.968	139.831	113.343	110.65	113.049	112.574	116.467	112.25	111.3	112.471	134.391	105.86	114.072	110.344	123.84	186.474	242.471	247.918	250.611	256.16	260.211	253.439	252.066	260.21	252.071	248.685	247.159	251.035	241.585	253.224	250.548	237.562	247.667	236.034
10_Y	71.7456	100.139	86.4273	80.9701	77.4337	84.6305	60.3818	81.711	72.538	79.0918	71.7109	68.4015	85.3805	66.8238	88.9157	71.7456	100.139	86.4273	80.9701	77.4337	84.6305	60.3818	81.711	72.538	79.0918	71.7109	68.4015	85.3805	66.8238	88.9157	131.889	200.515	217.181	236.726	238.237	229.443	246.779	243.003	247.226	246.058	245.747	247.972	258.356	246.269	233.582	245.028	249.641	256.031	238.401
AVG	97.4145	105.918	98.5032	93.3403	98.0207	92.6969	95.1933	92.1093	96.2561	93.1415	91.899	93.0643	95.1983	93.8395	100.994	95.2395	101.952	91.5597	93.9279	96.4465	91.2462	91.1537	93.1523	92.9395	93.1092	92.6644	95.1106	95.6161	93.5245	105.867	157.378	213.25	225.328	227.086	229.689	232.968	239.218	238.815	244.442	248.411	252.076	248.797	246.724	253.491	245.249	248.264	251.444	251.769	244.918
SD	15.573	17.7603	12.4241	8.60118	10.0434	11.3544	16.6643	11.7627	13.8763	10.0501	17.3293	11.5071	10.6554	14.7649	24.3367	11.0433	16.4089	12.7783	10.2293	13.9182	8.48073	15.9099	12.3955	11.6531	11.7511	17.358	23.963	10.0248	18.0374	21.935	41.3425	24.7577	15.2843	14.9602	14.8953	14.3059	12.8818	8.02654	9.66108	7.71403	7.06528	12.2568	9.50282	7.01579	8.65576	11.5373	10.9896	10.924	10.7448
SE	4.92463	5.61629	3.92883	2.71993	3.17601	3.59058	5.26973	3.7197	4.38808	3.17812	5.48002	3.63886	3.36952	4.66907	7.69594	3.49221	5.18894	4.04086	3.23478	4.40131	2.68184	5.03115	3.9198	3.68502	3.71602	5.48907	7.57775	3.17011	5.70392	6.93646	13.0736	7.82906	4.83331	4.73083	4.71032	4.52392	4.07357	2.53822	3.0551	2.43939	2.23424	3.87595	3.00506	2.21859	2.73719	3.6484	3.47522	3.45447	3.3978
Older
1_O	73.6169	81.8269	78.89	70.8893	85.5592	69.2886	77.4437	79.6866	72.1227	80.4272	74.981	84.9585	77.3149	73.0324	78.7508	73.6169	81.8269	78.89	70.8893	85.5592	69.2886	77.4437	79.6866	72.1227	80.4272	74.981	84.9585	77.3149	73.0324	78.7508	121.659	199.734	214.996	227.403	214.289	234.061	229.603	233.617	238.732	240.017	243.712	247.23	236.27	249.118	238.604	252.763	250.94	239.864	249.118
2_O	99.0014	96.9288	108.527	89.4799	90.3524	85.7703	85.5046	90.3883	93.6356	86.1076	90.998	91.2597	90.059	101.311	94.0848	89.9698	90.0089	90.1234	89.9443	91.0468	93.7547	89.2725	88.8442	90.8149	89.6154	89.5143	89.2228	96.0283	82.966	92.2692	121.356	203.727	230.96	223.836	233.386	242.162	250.615	253.115	252.802	241.554	261.381	251.328	254.291	252.656	272.192	274.645	261.359	262.74	260.598
3_O	111.101	97.7151	95.1062	101.071	95.6033	94.3503	94.6091	92.7345	81.0351	84.2638	91.3277	88.3516	100.559	82.3208	93.141	98.5031	87.3737	89.451	89.2865	91.636	96.6447	99.0423	90.0837	89.3495	93.6811	92.6933	91.8701	91.4925	83.1543	89.1582	116.879	207.358	242.93	221.707	240.234	229.781	242.12	250.728	240.62	241.044	264.489	242.476	268.418	261.204	249.677	252.255	262.645	259.629	263.614
4_O	111.812	90.8822	82.9417	88.1635	82.5244	91.8911	91.7191	97.7968	85.1227	83.9271	100.903	92.5635	90.1658	93.0178	94.0728	111.812	90.8822	82.9417	88.1635	82.5244	91.8911	91.7191	97.7968	85.1227	83.9271	100.903	92.5635	90.1658	93.0178	94.0728	140.579	200.794	210.021	212.584	222.75	227.921	220.512	237.619	226.287	232.443	236.257	246.597	241.495	243.855	237.863	241.839	245.348	239.376	240.577
5_O	101.9	77.4642	67.5161	100.357	58.4631	77.6425	71.7964	76.2865	61.1767	60.942	67.7275	83.7445	66.0125	78.0213	83.7596	83.4325	89.6384	70.1286	66.3513	70.6433	80.4249	86.5748	66.6112	71.5427	66.3635	67.5929	67.8144	68.9587	74.4154	102.77	126.066	164.811	196.239	231.952	232.622	268.68	271.971	249.696	237.021	276.215	253.879	267.659	267.96	270.034	279.703	262.319	255.604	267.592	268.162
6_O	93.8672	89.9277	71.7746	81.9224	88.8227	80.4272	79.4681	83.2203	84.1333	80.2236	92.8555	75.2906	85.602	96.2306	76.0389	93.8672	89.9277	71.7746	81.9224	88.8227	80.4272	79.4681	83.2203	84.1333	80.2236	92.8555	75.2906	85.602	96.2306	76.0389	103.53	202.025	254.169	263.549	279.802	268.028	280.31	259.353	274.381	268.72	295.541	272.748	291.932	297.545	292.601	307.209	316.544	301.566	335.655
7_O	99.2514	87.0975	82.5358	95.1131	91.3954	84.4709	78.7754	95.5664	88.8064	79.7527	75.488	87.9247	77.1855	72.12	92.2198	99.2514	87.0975	82.5358	95.1131	91.3954	84.4709	78.7754	95.5664	88.8064	79.7527	75.488	87.9247	77.1855	72.12	92.2198	129.472	183.483	199.812	186.569	204.111	221.635	209.196	220.804	221.112	226.379	235.209	221.884	243.288	237.477	257.4	243.105	237.533	240.451	246.044
8_O	102.639	96.7678	101.455	96.8487	84.4102	98.8102	97.5874	87.6859	100.739	98.0795	105.535	92.0347	100.961	101.818	98.8995	102.639	96.7678	101.455	96.8487	84.4102	98.8102	97.5874	87.6859	100.739	98.0795	105.535	92.0347	100.961	101.818	98.8995	158.038	232.698	227.992	232.11	226.453	258.284	258.426	251.123	230.605	266.005	245.637	259.661	243.659	246.022	254.771	253.958	243.453	239.785	240.071
9_O	74.8658	76.7146	80.1297	72.4238	76.0246	82.9058	83.4022	79.632	83.2367	82.2004	82.3655	76.1613	70.7212	85.9408	88.1472	74.8658	76.7146	80.1297	72.4238	76.0246	82.9058	83.4022	79.632	83.2367	82.2004	82.3655	76.1613	70.7212	85.9408	88.1472	140.408	251.313	250.841	242.619	242.986	247.547	247.392	260.651	258.75	244.182	254.438	245.367	243.677	256.199	256.534	258.569	250.022	249.198	255.799
10_O	121.68	101.982	112.143	120.762	97.3861	102.868	99.4283	102.667	114.091	112.598	104.25	116.269	119.387	103.248	85.3398	121.68	101.982	112.143	120.762	97.3861	102.868	99.4283	102.667	114.091	112.598	104.25	116.269	119.387	103.248	85.3398	142.482	255.105	258.745	255.47	262.644	263.765	253.874	252.915	271.722	262.493	269.88	252.703	250.924	251.994	259.187	257.31	255.559	249.565	249.091
AVG	98.9734	89.7307	88.1018	91.7031	85.0541	86.8425	85.9734	88.5664	86.4099	84.8522	88.6431	88.8558	87.7969	88.7061	88.4454	94.9637	89.222	85.9572	87.1705	85.9449	88.1486	88.2714	87.1794	87.9958	86.6869	88.6178	87.411	87.7818	86.5943	89.7666	130.047	210.105	228.67	229.78	235.928	246.186	246.402	246.962	245.203	249.905	256.042	250.765	254.191	256.61	259.853	260.397	257.901	254.976	260.873
SD	15.2744	8.85584	15.3438	14.7693	11.2622	10.2095	9.41756	8.77213	14.5912	13.3055	13.1076	11.3956	16.1187	12.0223	7.36849	15.2976	7.01471	12.9606	15.7826	7.98654	10.3491	8.50924	10.4682	12.5709	12.5986	13.1502	13.1979	15.3913	11.597	8.27116	15.617	28.4832	22.7903	21.7163	22.282	17.6666	22.0549	12.4848	18.4902	17.0001	18.0879	14.1959	17.1586	17.0329	17.3226	18.9162	22.0503	19.4019	27.9291
SE	4.8302	2.80046	4.85212	4.67048	3.56142	3.22854	2.97809	2.77399	4.61415	4.20756	4.14499	3.6036	5.09717	3.80179	2.33012	4.83753	2.21825	4.09851	4.99089	2.52557	3.27269	2.69086	3.31032	3.97526	3.98401	4.15845	4.17354	4.86716	3.66728	2.61557	4.93853	9.00719	7.20692	6.8673	7.0462	5.58666	6.97438	3.94804	5.84711	5.37592	5.71989	4.48914	5.42603	5.38629	5.47789	5.98182	6.97291	6.13541	8.83197
REST
EXERCISE
[truncated: 116 more columns]

## Sheet: M-W 5 min
Participant	0	5	10	15	20	25	30	35	40	45	50	55	60	65	70	75	80	85	90	95	100	105	110	115	120	125	130	135
Younger
1_Y	90.6083	217.268	250.051	240.565	259.29	253.762	264.152	133.998	92.4736	81.0942	309.594	337.566	320.878	317.26	322.026	320.848	90.3637	92.5545	124.978	377.664	394.386	402.74	415.181	412.007	405.001	89.5977	117.778	90.5816
2_Y	121.514	236.007	258.752	248.208	255.474	262.222	255.474	117.789	109.714	131.061	344.256	336.337	331.894	321.685	330.286	323.894	127.04	126.602	140.34	394.076	395.773	409.966	395.079	400.208	414.743	121.4	122.952	133.983
3_Y	92.8947	236.615	231.015	242.923	249.083	240.99	246.011	111.746	82.096	120.914	323.059	344.531	332.799	343.892	319.72	330.613	113.088	106.059	97.8286	406.08	409.696	399.188	394.351	402.475	417.923	118.278	110.992	102.873
4_Y	89.1215	221.173	249.728	246.041	246.612	250.133	249.44	125.803	100.517	123.028	337.833	332.176	349.4	342.449	330.72	328.591	107.466	103.759	100.778	389.829	398.36	393.848	400.004	405.059	396.222	90.1398	96.736	105.381
5_Y	88.7194	224.003	251.955	261.791	252.918	260.958	256.832	119.423	88.05	106.816	310.555	331.126	324.313	324.148	331.433	334.23	108.394	99.3522	111.018	396.436	417.34	403.911	408.284	391.271	403.58	83.3087	83.0625	91.9116
6_Y	88.5874	203.358	255.186	233.816	230.646	236.651	243.091	84.6187	89.1087	93.4553	313.145	320.507	328.6	325.47	330.274	316.325	142.369	90.7664	85.8751	404.1	403.334	394.89	407.869	404.801	400.079	102.891	95.4063	81.9847
7_Y	85.0401	222.77	241.833	250.154	250.166	250.325	248.688	116.955	94.7623	86.2079	335.884	332.836	319.403	327.594	326.418	322.24	113.37	97.8518	98.3937	392.892	383.756	392.914	401.894	399.237	397.206	134.309	128.921	120.965
8_Y	93.8546	241.3	247.464	242.182	250.108	238.31	250.129	89.6792	91.6121	155.207	330.457	345.943	337.505	333.622	337.513	341.046	114.989	94.7562	172.764	401.765	404.036	411.432	409.669	404.879	404.879	114.662	114.645	137.577
9_Y	115.428	256.16	252.071	253.224	247.84	240.418	246.822	122.667	108.595	111.689	324.217	309.194	313.948	325.518	312.855	339.319	106.103	104.211	112.549	400.761	389.748	401.525	381.449	370.104	394.482	115.651	122.91	98.0469
10_Y	74.2817	238.237	246.058	233.582	252.454	236.833	267.087	91.8083	96.8074	91.8667	331.015	321.009	317.686	322.958	340.834	334.045	95.1554	84.3536	100.34	400.539	413.715	376.963	421.832	426.202	410.827	108.347	97.709	90.8411
AVG	94.005	229.689	248.411	245.249	249.459	247.06	252.773	111.449	95.3737	110.134	326.002	331.123	327.643	328.459	328.208	329.115	111.834	100.027	114.486	396.414	401.014	398.738	403.561	401.624	404.494	107.858	109.111	105.414
SD	14.0594	14.8953	7.71403	8.65576	7.5975	9.76682	7.94273	16.8459	8.82607	23.0773	12.0222	11.392	10.6856	8.81303	8.3032	8.20487	14.8341	11.5193	25.6768	8.36557	10.6508	9.91474	11.5862	14.3506	7.94421	16.2399	15.0303	19.1972
SE	4.68645	4.96511	2.57134	2.88525	2.5325	3.25561	2.64758	5.61531	2.94202	7.69245	4.00741	3.79734	3.56186	2.93768	2.76773	2.73496	4.94469	3.83978	8.55893	2.78852	3.55025	3.30491	3.86205	4.78355	2.64807	5.4133	5.0101	6.39908
Older	Baseline	5	10	15	20	25	30	35	40	45	50	55	60	65	70	75	80	85	90	95	100	105	110	115	120	125	130	135
1_O	78.1428	214.289	240.017	238.604	250.278	241.357	251.809	90.8411	82.953	94.1931	318.573	331.506	338.813	335.497	334.613	336.248	102.535	87.9678	99.4156	384.865	412.7	402.419	410.981	408.581	402.685	105.057	95.4302	90.7358
2_O	89.4693	233.386	241.554	252.656	261.987	261.926	247.347	97.8033	97.498	116.321	335.527	348.19	339.001	340.658	337.635	332.321	109.605	85.9396	108.252	410.929	410.176	399.904	422.956	433.75	412.467	95.2489	84.7945	90.3747
3_O	90.5783	240.234	241.044	249.677	254.66	253.95	259.002	98.7518	103.095	99.6056	319.307	325.596	329.312	332.676	331.01	327.377	91.5408	86.0524	83.2118	394.839	399.135	403.65	413.137	406.301	394.537	89.6301	97.2131	87.5735
4_O	92.1153	222.75	246.597	237.863	242.806	245.981	247.804	103.486	107.343	122.549	315.511	337.6	327.217	327.378	320.37	324.577	121.233	103.227	122.066	390.781	399.135	405.082	392.014	400.17	398.842	162.337	106.608	96.4746
5_O	69.029	232.622	253.879	255.604	259.765	250.874	254.138	84.3579	77.0523	95.2112	301.548	333.345	320.452	325.516	322.838	327.036	96.3571	84.3579	86.7719	366.104	395.936	398.71	395.27	401.318	409.548	90.2462	77.8754	90.2462
6_O	86.0405	279.802	268.72	294.738	311.062	292.091	291.923	100.515	80.2428	129.406	330.66	334.837	348.489	333.631	325.032	338.377	79.4681	125.807	80.297	385.015	415.65	423.84	422.481	405.861	403.865	81.1318	84.1333	84.2241
7_O	78.4942	204.111	235.209	257.4	246.059	255.5	241.645	118.526	86.7846	89.7663	324.795	327.805	316.546	322.756	331.314	322.243	102.444	99.6778	94.0391	397.805	395.003	395.532	405.669	426.428	414.17	127.034	104.843	89.58
8_O	99.6857	226.453	266.005	254.771	257.227	253.675	256.756	122.838	99.5702	116.747	335.059	335.059	322.411	335.534	332.733	323.1	118.329	90.6428	118.593	389.677	384.091	421.598	408.147	427.139	415.225	128.325	123.542	96.2263
9_O	79.4779	242.986	244.182	256.534	249.619	248.033	225.931	75.5548	84.609	83.5677	334.61	332.959	331.8	329.473	339.006	338.006	76.7146	83.4022	86.3809	379.697	408.65	411.878	400.539	411.585	397.347	72.4238	74.9627	83.1312
10_O	111.151	262.644	262.493	259.187	247.773	247.419	258.23	110.052	109.067	117.416	328.418	316.992	336.728	334.876	330.243	327.313	107.997	101.721	126.46	400.651	415.674	408.237	393.326	394.187	415.582	102.036	96.5382	113.488
AVG	87.4183	235.928	249.97	255.703	258.124	255.081	253.458	100.273	92.8215	106.478	324.401	332.389	331.077	331.8	330.479	329.66	100.622	94.8796	100.549	390.036	403.615	407.085	406.452	411.532	406.427	105.347	94.5941	92.2054
SD	12.1049	22.282	11.9866	15.6227	19.5906	14.2096	16.7124	14.568	11.813	15.7592	10.8436	8.13881	9.86245	5.43552	6.12237	6.12482	14.9076	13.1741	17.2053	12.3149	10.518	9.47769	11.2485	13.1723	7.95342	26.8835	14.7914	8.63495
SE	4.27973	7.87789	4.23792	5.52345	6.92631	5.02384	5.90871	5.15058	4.17652	5.57173	3.83379	2.8775	3.4869	1.92175	2.16459	2.16545	5.27065	4.65775	6.083	4.35398	3.71866	3.35087	3.97696	4.65711	2.81196	9.50476	5.22955	3.05291
REST
EXERCISE
															147.059
															191.176
															235.294

## Sheet: EHL
Participant	1	2	3	4	5	6	7	8	9	10	11	12	13	14	15	16	17	18	19	20	21	22	23	24	25	26	27	28	29	30	31	32	33	34	35	36	37	38	39	40	41	42	43	44	45	46	47	48	49
Younger
1_Y	239.973	231.742	219.491	207.041	193.637	180.114	173.76	173.143	172.737	172.263	172.303	174.141	176.068	177.079	177.337	176.48	175.616	175.363	175.228	174.437	169.136	163.006	156.058	148.703	145.387	145.967	146.943	147.624	152.271	165.912	179.891	193.812	207.366	220.66	231.826	244.532	256.686	268.721	277.895	279.806	281.159	282.098	282.925	285.328	289.508	293.704	297.725	300.221	294.562
2_Y	168.662	168.662	165.097	155.712	150.178	146.048	145.622	145.092	143.367	142.411	142.256	141.947	141.101	140.264	139.927	139.209	138.491	137.05	135.815	136.36	137.477	138.255	138.69	139.218	139.802	140.261	139.551	138.478	140.957	153.486	166.59	180.066	188.785	195.794	202.804	209.377	215.725	222.097	228.461	237.206	246.67	256.33	265.99	272.569	275.389	277.888	280.412	283.287	289.667
3_Y	114.358	112.072	105.213	98.2457	91.9314	86.9232	84.7574	86.0369	87.1311	86.9251	86.4708	86.0278	86.272	86.7617	86.8624	86.9451	86.3126	80.1493	72.5284	67.2103	71.0717	75.7798	80.752	86.2448	91.6626	95.4411	98.918	101.832	104.56	107.287	121.345	151.045	176.714	184.471	190.405	196.351	202.263	208.029	213.794	220.164	229.261	238.7	248.177	257.216	260.238	261.377	262.261	263.12	264.416
4_Y	131.285	131.285	129.752	121.286	115.35	110.131	106.12	103.919	100.221	97.1168	99.6497	102.582	105.354	107.13	108.844	110.75	112.656	114.414	116.153	117.903	117.76	115.458	112.924	110.343	107.762	109.659	116.33	122.8	129.024	136.745	144.465	152.141	159.166	166.207	173.576	180.938	188.292	195.855	205.771	215.686	225.411	234.771	243.972	255.799	267.65	279.418	291.153	292.733	284.779
5_Y	90.4126	90.4126	85.9751	75.8321	67.7677	63.2338	64.8846	67.6564	69.6062	70.7742	77.0094	83.799	90.5127	96.3709	102.32	90.4126	90.4126	85.9751	75.8321	67.7677	63.2338	64.8846	67.6564	69.6062	70.7742	77.0094	83.799	90.5127	96.3709	102.32	116.035	132.717	149.282	165.284	181.214	196.538	206.33	215.384	224.408	229.765	233.911	238.007	241.44	244.669	247.357	247.718	248.038	248.971	249.948
6_Y	95.0764	103.524	114.558	125.264	130.947	131.135	127.059	124.646	127.149	129.748	131.036	129.254	125.187	121.12	117.205	113.989	110.806	108.552	105.847	102.734	99.6776	99.1232	102.096	104.882	107.617	110.499	119.418	131.499	143.607	156.001	167.986	176.097	183.302	188.975	194.438	200.097	212.72	228.044	243.181	258.319	267.965	271.507	274.603	277.558	280.275	282.227	284.51	286.82	289.115
7_Y	168.082	161.422	149.217	134.284	127.957	126.639	125.32	125.568	127.645	129.103	130.575	131.856	131.409	130.192	124.36	117.189	110.769	106.721	108.573	111.372	114.031	114.128	113.626	115.872	118.608	121.468	123.233	124.446	127.332	131.044	141.367	154.314	166.29	174.925	182.353	186.337	189.997	195.605	203.529	211.096	218.012	223.076	228.215	233.413	238.241	242.888	246.159	245.6	245.272
8_Y	145.458	145.458	140.163	128.071	116.395	104.927	102.242	107.391	112.395	116.961	121.188	123.736	126.136	129.356	133.217	145.458	145.458	140.163	128.071	116.395	104.927	102.242	107.391	112.395	116.961	121.188	123.736	126.136	129.356	133.217	137.078	148.02	168.317	187.159	205.883	222.595	232.831	243.218	253.841	261.929	268.265	274.637	280.508	286.275	291.794	297.933	303.525	307.977	312.311
9_Y	168.051	168.051	167.582	159.925	150.199	141.791	133.548	125.757	124.489	123.781	120.722	119.27	130.43	144.293	158.867	168.051	168.051	167.582	159.925	150.199	141.791	133.548	125.757	124.489	123.781	120.722	119.27	130.43	144.293	158.867	173.489	185.648	186.007	185.283	187.866	197.532	200.241	198.05	209.585	220.576	225.355	228.514	231.546	234.047	236.501	237.523	237.739	238.065	238.273
10_Y	213.722	213.349	197.338	173.757	154.016	135.901	130.061	129.424	128.788	128.152	125.478	121.713	117.947	114.275	213.722	213.722	213.349	197.338	173.757	154.016	135.901	130.061	129.424	128.788	128.152	125.478	121.713	117.947	114.275	126.16	149.055	171.085	191.239	209.589	215.461	219.091	222.721	226.474	230.92	235.475	240.029	244.583	248.881	252.165	255.786	259.884	263.983	267.097	266.704
AVG	153.508	152.598	147.438	137.942	129.838	122.684	119.337	118.863	119.353	119.723	120.669	121.433	123.042	124.684	136.266	136.22	135.192	131.331	125.173	119.84	115.501	113.649	113.438	114.054	115.051	116.769	119.291	123.17	128.204	137.104	149.73	164.494	177.647	187.835	196.583	205.339	212.781	220.148	229.138	237.002	243.604	249.222	254.626	259.904	264.274	268.056	271.55	273.389	273.505
SD	48.5823	45.8889	41.3788	37.7695	35.2266	32.9257	31.0784	29.6767	29.0573	28.9474	27.6457	26.6749	25.8749	26.0203	38.1076	40.5056	40.8685	39.1691	36.7145	35.2842	32.5615	29.5589	26.2284	23.5999	22.1432	20.1745	17.9499	16.7133	18.2791	21.6015	21.8352	19.5674	17.1818	17.5647	17.671	18.9808	20.7243	23.2098	23.6415	22.7095	21.7379	20.6914	19.9753	19.7214	20.024	21.2597	23.1481	24.3358	24.2749
SE	15.3631	14.5113	13.0851	11.9438	11.1396	10.412	9.82785	9.38461	9.18871	9.15397	8.74235	8.43536	8.18238	8.22835	12.0507	12.809	12.9237	12.3864	11.6101	11.1579	10.2969	9.34735	8.29413	7.46296	7.0023	6.37974	5.67625	5.28522	5.78035	6.83099	6.9049	6.18775	5.43335	5.55446	5.58806	6.00225	6.55361	7.33958	7.47611	7.18136	6.87411	6.54319	6.31673	6.23644	6.33215	6.72289	7.32008	7.69566	7.67639
Older
1_O	104.427	103.248	101.351	98.6191	96.0282	92.1419	87.0076	104.427	103.248	101.351	98.6191	96.0282	92.1419	87.0076	98.6191	143.639	140.54	131.244	121.852	114.641	108.52	104.427	103.248	101.351	98.6191	96.0282	92.1419	87.0076	76.6655	62.723	65.757	80.7229	97.2285	122.514	143.392	154.212	164.903	173.873	182.347	190.821	198.63	206.997	213.833	220.495	226.643	231.865	237.656	242.284	242.639
2_O	54.6401	53.0812	48.4048	45.4794	43.9735	42.6565	43.3309	44.4072	44.1374	43.0642	43.0063	49.987	58.1088	64.0736	69.4319	72.8807	72.9994	73.5871	74.5263	76.0613	77.9683	79.8906	82.4669	85.3724	88.2327	92.4764	98.1125	103.332	108.343	114.317	121.131	127.624	133.878	140.004	150.052	163.047	175.839	188.555	200.785	210.234	220.402	230.619	240.836	249.999	259.902	270.146	279.816	283.154	284.744
3_O	109.587	109.587	109.326	98.1242	82.7739	71.4483	69.8712	69.9801	69.7923	67.827	65.6088	62.2324	58.856	55.1573	52.7814	55.1944	57.9838	60.662	62.5484	66.7397	83.2639	101.392	119.481	129.658	122.062	113.791	105.519	97.3535	89.303	90.3891	107.111	124.01	140.671	157.319	171.71	184.989	198.61	209.162	215.165	221.241	227.33	233.479	243.233	254.695	266.156	276.764	286.308	295.366	298.193
4_O	95.4025	93.2996	90.1696	87.0397	86.3825	87.6484	88.9633	84.3567	73.8554	63.1854	65.6595	71.1738	76.6881	81.5847	87.1032	95.4025	93.2996	90.1696	87.0397	86.3825	87.6484	88.9633	84.3567	73.8554	63.1854	65.6595	71.1738	76.6881	81.5847	87.1032	98.113	109.96	121.728	133.432	145.027	151.804	156.782	161.847	167.327	175.766	191.345	207.061	222.548	238.098	252.092	252.006	247.999	243.611	240.855
5_O	141.909	141.909	141.724	133.765	124.029	118.468	120.261	122.463	124.301	125.235	130.036	136.568	124.029	118.468	120.261	122.463	124.301	125.235	130.036	130.196	125.85	121.616	117.318	114.479	115.892	117.616	119.289	120.829	125.28	143.811	164.136	184.284	204.336	215.931	222.215	228.47	234.208	240.658	251.883	263.574	275.381	287.479	299.591	304.903	304.854	304.698	304.517	304.487	306.575
6_O	47.7091	47.7449	48.518	50.3704	52.3353	53.0501	48.0747	42.4199	38.6256	49.7739	65.1248	80.4758	95.1217	65.1248	80.4758	65.1248	80.4758	95.1217	65.1248	65.1248	80.4758	95.1217	65.1248	80.4758	59.7739	65.1248	80.4758	95.1217	108.815	122.277	136.844	151.198	164.322	177.25	188.101	194.513	200.45	204.596	210.964	222.401	233.985	245.665	256.584	264.083	271.692	280.052	288.937	296.402	301.562
7_O	64.8436	64.8436	61.3762	55.4805	53.7026	52.6372	49.0003	45.3634	40.8299	61.3762	55.4805	53.7026	61.3762	55.4805	53.7026	52.6372	64.8436	61.3762	55.4805	53.7026	52.6372	49.0003	64.8436	64.8436	61.3762	55.4805	53.7026	52.6372	55.4805	53.7026	59.6372	61.3422	72.8672	83.2509	93.6465	103.314	111.398	119.992	129.537	139.081	149.871	164.609	176.875	188.785	199.754	204.731	209.045	213.518	217.992
8_O	89.0647	89.0647	89.1852	89.6749	90.4242	91.0792	85.9988	79.0936	72.0347	64.0147	56.2342	56.2064	59.1246	62.3942	66.8647	89.0647	89.0647	89.1852	89.6749	90.4242	91.0792	85.9988	79.0936	72.0347	64.0147	56.2342	56.2064	59.1246	62.3942	66.8647	79.0092	92.9811	106.973	121.332	135.818	149.812	167.092	184.794	200.909	216.937	226.112	227.16	228.275	229.124	230.389	232.199	233.731	233.784	233.576
9_O	76.0549	69.8827	64.369	61.6364	58.9038	58.2152	62.0618	60.8318	58.6376	56.5897	56.0267	55.5867	55.0373	54.5402	57.0683	76.0549	69.8827	64.369	61.6364	58.9038	58.2152	62.0618	60.8318	69.8827	64.369	61.6364	58.9038	58.2152	62.0618	60.8318	82.8659	114.123	146.184	166.098	170.855	174.773	175.672	176.847	181.375	186.405	192.445	199.405	206.031	211.885	217.822	222.268	226.442	229.397	231.651
10_O	77.43	77.43	77.6391	86.6331	100.61	116.396	127.755	122.727	116.186	108.212	99.5812	90.9504	92.7417	77.6391	86.6331	77.43	77.43	77.6391	86.6331	100.61	116.396	127.755	122.727	116.186	108.212	99.5812	90.9504	92.7417	105.422	118.574	131.802	142.186	143.87	144.445	144.773	150.944	161.683	172.316	182.51	190.92	195.273	199.572	204.002	208.488	212.384	213.909	215.08	214.914	214.987
AVG	86.1068	85.009	83.2063	80.6822	78.9162	78.3741	78.2324	77.607	74.1649	74.0629	73.5377	75.2911	77.3225	72.147	77.2941	84.9891	87.0821	86.8589	83.4552	84.2786	88.2055	91.6226	89.9491	90.8139	84.5737	82.3629	82.6474	84.3051	87.535	92.0594	104.641	118.843	133.206	146.158	156.559	165.588	174.664	183.264	192.28	201.738	211.077	220.205	229.181	237.055	244.169	248.864	252.953	255.692	257.278
SD	28.2626	28.5976	29.4332	27.399	25.7453	26.9237	29.4105	30.7942	31.0306	27.4969	26.9966	26.881	22.9693	19.9213	21.6834	29.0242	26.3687	25.0111	25.4235	25.0776	23.5386	24.3666	23.9719	22.8838	24.9381	24.0997	22.3631	22.2046	23.7944	31.1965	33.8353	35.7577	36.6985	36.044	34.3435	33.1977	32.3688	31.9052	32.3943	33.3433	33.5399	33.0041	33.7112	33.2171	32.3318	32.9562	34.1257	35.4417	36.292
SE	8.93741	9.04334	9.3076	8.66431	8.14138	8.51403	9.30041	9.73798	9.81272	8.69527	8.53709	8.50053	7.26353	6.29968	6.85689	9.17827	8.33853	7.9092	8.03962	7.93022	7.44356	7.7054	7.58059	7.23648	7.88612	7.62101	7.07183	7.02171	7.52446	9.86519	10.6996	11.3076	11.6051	11.3981	10.8604	10.498	10.2359	10.0893	10.244	10.5441	10.6062	10.4368	10.6604	10.5042	10.2242	10.4217	10.7915	11.2077	11.4765
REST
EXERCISE
																						114.743
																						87.9213
[truncated: 116 more columns]

## Sheet: EHL 5 min
Participant	-15	0	5	10	15	20	25	30	35	40	45	50	55	60	65	70	75	80	85	90	95	100	105	110	115	120	125	130	135
Younger
1_Y	154.71	147.638	231.826	279.806	289.508	290.761	290.806	355.266	304.824	232.873	188.612	353.667	387.199	406.684	398.834	392.515	405.835	241.59	215.85	215.538	367.638	428.199	444.76	456.134	466.695	469.859	351.339	214.011	217.599
2_Y	138.951	139.81	202.804	237.206	275.389	296.733	314.138	313.334	234.654	188.64	227.02	318.666	366.619	377.534	383.246	390.754	392.718	305.397	240.399	224.917	347.377	421.209	434.539	454.181	468.335	475.014	325.877	255.883	238.859
3_Y	83.492	98.4827	190.405	220.164	260.238	265.747	278.125	286.329	162.835	143.973	141.291	288.167	348.541	372.533	363.436	372.658	372.658	211.161	178.344	166.574	296.29	388.805	408.991	408.569	412.845	419.344	253.528	180.241	196.881
4_Y	112.318	117.115	173.576	215.686	267.65	276.79	273.336	274.786	221.685	168.538	178.274	303.165	345.547	358.947	369.526	368.155	368.912	264.835	184.983	206.637	340.467	420.143	438.811	439.359	437.659	437.659	360.052	218.204	185.869
5_Y	68.8608	83.6932	181.214	229.765	247.357	251.138	272.604	296.172	153.251	122.31	202.989	317.386	350.679	356.585	354.875	367.198	377.068	246.543	192.09	188.869	350.98	382.814	386.631	403.59	424.611	425.676	268.89	159.056	172.187
6_Y	103.982	122.528	194.438	258.319	280.275	292.771	315.882	312.924	178.188	117.317	217.315	309.778	361.523	372.521	387.79	402.023	398.8	250.695	148.022	201.749	336.853	416.128	445.521	451.568	467.626	469.004	340.953	219.525	195.589
7_Y	116.289	123.017	182.353	211.096	238.241	245.096	254.72	258.257	163.641	167.023	174.725	277.925	322.437	325.949	337.405	341.261	344.409	263.198	206.127	196.598	297.866	335.126	351.854	360.191	381.905	380.262	312.637	260.471	235.567
8_Y	110.851	123.475	205.883	261.929	291.794	310.12	306.529	321.406	224.871	189.349	230.94	336.158	407.598	422.581	436.919	438.758	455.045	310.788	201.834	299.039	407.222	457.211	467.574	464.435	464.435	475.481	310.788	201.834	227.211
9_Y	128.348	127.699	187.866	220.576	236.501	238.374	237.64	240.432	168.087	157.836	191.119	267.535	303.722	302.831	311.623	326.841	332.775	232.163	182.81	210.57	311.784	357.003	365.372	367.886	384.136	386.031	249.26	194.41	180.76
10_Y	129.634	121.513	215.461	235.475	255.786	266.001	272.343	295.904	177.286	108.214	176.034	281.221	332.882	346.26	390.641	383.125	383.577	247.045	190.96	215.139	338.892	391.928	416.312	420.49	416.041	427.427	284.691	200.101	186.61
AVG	114.743	120.497	196.583	237.002	264.274	273.353	281.612	295.481	198.932	159.607	192.832	305.367	352.675	364.242	373.43	378.329	383.18	257.342	194.142	212.563	339.537	399.857	416.036	422.64	432.429	436.576	305.802	210.374	203.713
SD	25.4104	18.356	17.671	22.7095	20.024	24.078	25.478	32.995	47.3349	38.4397	27.5332	27.2637	30.2866	35.2237	34.7247	31.4047	34.0073	30.8002	24.5335	34.5342	33.2479	36.0971	37.7303	37.183	33.9151	35.5546	40.0896	31.1162	24.1275
SE	8.98393	6.48982	6.24764	8.02901	7.07956	8.51285	9.00784	11.6655	16.7354	13.5905	9.73447	9.63917	10.7079	12.4535	12.277	11.1032	12.0234	10.8895	8.67392	12.2097	11.7549	12.7622	13.3397	13.1462	11.9908	12.5705	14.1738	11.0012	8.53038
Older	-15	0	5	10	15	20	25	30	35	40	45	50	55	60	65	70	75	80	85	90	95	100	105	110	115	120	125	130	135
1_O	76.6655	62.723	143.392	190.821	226.643	242.853	251.959	254.204	215.538	178.363	187.418	260.1	290.319	313.345	319.646	319.498	320.859	259.599	196.547	227.318	309.312	344.784	346.943	360.54	346.288	365.589	315.7	267.33	244.693
2_O	108.343	114.317	150.052	210.234	259.902	286.353	280.857	290.051	202.126	146.627	159.71	283.395	330.254	360.978	371.116	371.644	372.084	263.326	165.432	139.861	315.537	374.583	405.4	403.423	431.359	428.388	321.397	217.637	195.799
3_O	89.303	90.3891	171.71	221.241	266.156	299.535	308.259	309.989	147.896	151.493	160.918	288.791	355.499	378.985	382.324	393.181	393.468	261.231	186.6	250.118	329.211	395.204	403.304	414.154	420.321	417.159	340.934	287.015	266.759
4_O	81.5847	87.1032	145.027	175.766	252.092	241.445	241.789	240.982	212.706	225.369	238.47	268.03	291.552	298.707	304.272	308.984	312.047	287.732	248.253	266.48	326.448	344.647	358.249	367.384	373.949	375.352	352.971	308.197	279.982
5_O	125.28	143.811	222.215	263.574	304.854	309.306	309.833	310.485	204.893	179.891	152.556	286.089	341.695	370.585	372.33	382.491	387.03	260.837	210.518	175.993	333.593	391.097	417.488	418.983	423.61	433.147	337.217	237.514	214.617
6_O	108.815	122.277	188.101	222.401	271.692	306.924	307.969	305.272	177.246	115.42	278.293	338.077	350.177	346.181	359.158	371.62	385.43	236.389	164.175	238.588	362.637	399.873	394.7	398.131	397.843	398.724	305.893	230.039	189.41
7_O	55.4805	53.7026	93.6465	139.081	199.754	220.145	208.682	220.448	161.534	144.136	195.091	242.476	264.242	288.898	274.378	269.292	276.95	230.564	219.514	250.164	311.684	331.968	362.685	385.436	394.919	385.604	253.62	241.466	244.18
8_O	62.3942	66.8647	135.818	216.937	230.389	234.238	251.775	252.988	203.395	173.166	195.824	290.566	318.977	332.457	325.484	325.68	338.375	262.324	216.83	227.842	321.33	337.171	339.92	348.3	351.939	367.021	307.595	242.793	262.815
9_O	62.0618	60.8318	170.855	186.405	217.822	234.146	238.885	245.798	116.425	119.401	136.588	288.176	318.361	319.088	327.619	327.748	332.298	192.777	148.636	178.603	322.479	349.54	361.959	364.191	367.038	364.553	259.173	213.238	176.048
10_O	105.422	118.574	144.773	190.92	212.384	216.606	237.567	251.055	184.258	179.673	227.825	272.752	290.125	285.795	302.896	319.107	314.122	227.048	207.153	241.702	298.89	333.353	327.167	328.816	343.522	350.096	276.805	229.952	237.474
AVG	87.535	92.0594	156.559	201.738	244.169	259.155	263.757	268.127	182.602	161.354	193.269	281.845	315.12	329.502	333.922	338.925	343.266	248.183	196.366	219.667	323.112	360.222	371.782	378.936	385.079	388.563	307.131	247.518	231.178
SD	23.7944	31.1965	34.3435	33.3433	32.3318	37.0062	35.6739	32.7113	32.2501	32.8068	44.1631	25.0404	30.1919	33.8145	35.8083	39.1535	39.3162	26.7087	30.4235	40.798	17.2855	27.0841	31.1326	29.8034	33.1789	29.2993	34.1741	30.6876	35.512
SE	8.4126	11.0296	12.1423	11.7886	11.431	13.0837	12.6126	11.5652	11.4021	11.599	15.614	8.85312	10.6745	11.9552	12.6602	13.8428	13.9004	9.44295	10.7563	14.4243	6.11135	9.57569	11.007	10.5371	11.7305	10.3589	12.0824	10.8497	12.5554
REST
EXERCISE

## Sheet: Ereq
Participant	-15	-15	0	5	10	15	20	25	30	35	40	45	50	55	60	65	70	75	80	85	90	95	100	105	110	115	120	125	130	135
Younger
1_Y	187.218	178.491	170.865	305.773	339.893	335.562	348.827	344.711	357.068	226.742	187.013	163.031	409.27	430.501	416.162	405.804	412.861	407.769	161.588	160.8	199.754	467.392	482.338	489.088	501.853	498.221	490.509	163.686	195.266	159.305
2_Y	160.283	216.528	180.471	297.79	325.782	318.067	327.638	337.535	329.531	184.013	170.71	189.845	415.04	408.763	403.009	397.896	408.803	402.374	195.682	199.328	207.538	475.591	473.671	490.169	474.777	483.597	498.713	188.205	191.144	195.953
3_Y	166.309	143.083	149.503	303.701	294.715	310.102	316.808	312.042	318.267	175.616	139.103	174.274	396.186	425.248	404.134	425.811	397.071	406.892	183.877	165.078	166.55	482.397	490.582	478.908	480.069	481.349	500.425	192.62	178.359	172.741
4_Y	159.264	169.459	159.965	299.712	331.369	330.69	333.992	337.438	333.625	207.537	177.348	199.877	425.515	421.023	442.889	437.758	424.692	427.596	199.822	186.365	184.294	483.355	496.083	489.659	496.687	501.371	497.808	185.616	186.232	188.675
5_Y	149.776	163.333	160.521	295.987	331.627	338.343	334.205	337.621	342.577	183.291	151.212	162.512	382.91	409.015	404.895	402.371	407.224	413.79	187.769	170.927	173.251	474.604	498.628	486.944	491.652	472.261	480.224	149.646	140.467	146.159
6_Y	154.658	149.561	149.658	268.371	318.076	305.2	306.929	312.763	324.564	158.367	151.485	150.882	376.72	403.881	403.222	403.482	410.051	399.168	208.205	154.256	148.731	484.322	488.026	482.22	499.412	497.68	493.575	189.947	171.295	154.363
7_Y	132.725	127.712	125.738	269.048	297.787	299.316	306.443	308.838	306.058	197.19	140.46	128.049	407.439	404.045	394.69	392.232	390.391	391.861	164.272	142.816	141.088	455.893	454.197	454.498	467.335	467.579	469.284	184.443	183.748	167.567
8_Y	176.199	143.964	153.001	314.779	327.783	331.986	336.616	316.126	332.599	166.931	163.381	237.184	415.96	434.777	421.016	423.532	421.834	429.14	197.953	163.423	202.205	481.221	497.86	504.674	500.248	495.459	496.176	197.626	183.311	209.875
9_Y	173.174	171.642	177.838	333.835	327.136	324.74	317.188	301.9	312.348	176.538	159.139	164.4	385.58	374.515	378.178	396.163	379.439	412.234	172.908	167.092	171.607	463.113	457.628	471.078	446.736	439.333	470.042	183.754	184.528	159.955
10_Y	152.675	161.348	163.502	336.511	334.544	325.174	344.121	332.754	359.168	175.419	170.555	165.916	407.115	413.843	411.179	409.894	421.603	427.82	166.757	153.904	168.497	484.15	497.796	472.245	509.885	518.472	499.464	178.293	157.961	158.603
AVG	161.228	162.512	159.106	302.551	322.871	321.918	327.277	324.173	331.58	185.164	161.041	173.597	402.173	412.561	407.937	409.494	407.397	411.864	183.883	166.399	176.351	475.204	483.681	481.948	486.866	485.532	489.622	181.384	177.231	171.32
SD	15.3939	24.5106	15.9855	22.7493	15.1681	13.3235	14.8625	15.2903	17.603	20.2479	15.728	29.7529	16.1009	17.2303	17.0038	14.8062	14.6278	12.898	16.6442	16.3493	22.2313	9.99015	16.6468	13.7217	19.4209	22.1033	12.055	14.4254	16.6398	20.457
SE	5.44258	8.66582	5.65174	8.04308	5.36272	4.71056	5.25468	5.40593	6.2236	7.15871	5.5607	10.5192	5.69253	6.09182	6.01177	5.23478	5.1717	4.56014	5.88462	5.78034	7.85994	3.53205	5.88554	4.85136	6.86634	7.81469	4.26207	5.10014	5.88305	7.23266
Older	-15	-15	0	5	10	15	20	25	30	35	40	45	50	55	60	65	70	75	80	85	90	95	100	105	110	115	120	125	130	135
1_O	146.623	149.073	137.91	280.133	302.533	305.839	314.918	307.427	310.283	155.482	143.702	155.13	386.899	400.584	408.116	400.025	402.977	399.742	163.322	150.785	160.202	458.55	484.88	472.286	478.705	471.624	465.502	160.748	156.311	151.56
2_O	165.823	152.99	151.384	298.755	310.463	326.28	339.264	345.576	325.499	167.664	157.519	172.448	408.971	423.882	422.614	423.097	423.781	414.461	184.161	148.346	165.739	488.355	497.254	484.914	508.339	521.294	500.31	166.469	153.593	160.123
3_O	145.104	150.149	153.097	310.258	314.251	326.55	335.461	335.272	340.696	168.496	169.024	166.781	400.238	413.21	416.367	420.14	416.893	412.905	169.215	156.188	151.579	474.114	485.595	490.835	499.504	495.441	479.954	170.208	174.273	161.283
4_O	138.446	157.29	148.377	279.055	311.563	306.061	308.733	317.873	315.707	167.566	172.623	190.636	388.658	413.369	401.565	399.153	391.93	395.36	189.099	169.08	188.232	469.801	477.342	483.936	464.607	474.832	466.117	231.551	174.289	162.826
5_O	167.999	151.859	150.644	335.833	368.228	363.738	371.418	359.103	356.826	169.731	164.11	174.988	397.709	442.603	429.504	434.006	433.687	437.548	192.812	176.17	181.823	478.076	508.208	507.424	508.758	515.836	524.983	187.599	166.412	182.283
6_O	177.636	159.335	171.892	383.687	379.569	404.838	421.387	398.84	397.475	194.742	166.627	216.008	432.767	438.274	455.969	448.392	444.491	448.477	177.682	217.694	167.411	495.62	527.678	538.62	534.21	517.907	510.614	177.38	176.152	176.261
7_O	146.128	167.895	156.358	275.727	320.649	340.378	325.889	334.89	321.721	198.215	163.009	171.284	410.991	408.356	399.02	401.021	407.925	392.927	178.739	177.397	168.505	476.087	471.702	466.972	478.2	498.22	485.646	197.402	177.755	161.947
8_O	159.387	156.345	160.069	299.819	335.166	324	323.767	333.577	333.288	192.578	163.369	185.567	421.651	411.012	403.074	416.798	410.746	403.921	198.98	158.085	189.133	472.2	464.453	506.811	484.934	508.199	487.331	199.086	196.261	176.86
9_O	128.804	115.378	123.78	292.24	296.334	302.21	311.009	312.661	287.627	122.082	133.352	123.142	385.33	389.15	391.542	389.175	404.911	405.395	131.985	134.14	150.974	449.131	479.021	481.925	474.166	483.796	471.57	140.341	134.886	146.907
10_O	142.506	163.191	150.254	311.02	312.835	311.172	294.558	297.881	304.296	158.65	147.47	160.729	384.32	378.693	395.39	391.275	392.491	386.688	169.254	154.185	187.237	465.619	484.389	470.16	459.201	459.156	484.331	156.04	164.004	158.1
AVG	151.846	152.35	150.376	306.653	325.159	331.107	334.641	334.31	329.342	169.521	158.081	171.671	401.754	411.913	412.316	412.308	412.983	409.742	175.525	164.207	171.084	472.755	488.052	490.388	489.062	494.63	487.636	178.682	167.394	163.815
SD	15.2075	14.2654	12.7712	32.5849	27.7895	31.9373	36.998	29.2425	30.7885	22.5219	12.5788	24.2732	16.5986	19.8532	19.5418	19.4354	17.0369	19.6628	18.9928	22.9485	14.7123	13.4466	18.5926	21.8958	23.2399	21.5953	19.3462	26.1796	16.6491	11.3501
SE	5.37665	5.04359	4.51529	11.5205	9.82507	11.2915	13.0808	10.3388	10.8854	7.9627	4.44726	8.58186	5.8685	7.01916	6.90906	6.87146	6.02346	6.95185	6.71498	8.11352	5.20158	4.75409	6.57349	7.74133	8.21654	7.63508	6.83992	9.25589	5.88634	4.01286
REST
EXERCISE

## Sheet: DHL
Participant	1	2	3	4	5	6	7	8	9	10	11	12	13	14	15	16	17	18	19	20	21	22	23	24	25	26	27	28	29	30	31	32	33	34	35	36	37	38	39	40	41	42	43	44	45	46	47	48	49
Younger
1_Y	-99.695	-92.9926	-92.6298	-99.7714	-105.691	-96.2579	-88.0661	-86.4431	-97.1554	-95.9524	-93.6992	-84.2853	-85.6793	-90.1857	-93.8901	-94.9785	-90.6822	-87.0923	-86.9586	-84.9346	-83.1396	-82.8723	-83.7698	-82.204	-79.7598	-84.419	-83.4261	-80.6382	-73.0384	-74.3177	-85.9657	-84.0753	-91.2359	-90.8158	-88.5053	-93.2409	-94.9021	-98.1101	-93.0117	-89.842	-91.2168	-93.1072	-91.5605	-98.5302	-94.9976	-91.8088	-93.2218	-97.0599	-92.7444
2_Y	-65.6992	-49.2837	-57.8662	-70.8711	-78.8165	-73.5321	-56.2921	-51.345	-63.0195	-72.0704	-73.0636	-57.454	-49.3774	-54.1184	-67.6668	-69.8217	-61.4454	-55.7112	-55.6175	-63.5629	-64.8934	-63.6379	-58.3909	-51.8697	-57.2666	-61.689	-60.4897	-58.241	-57.0979	-56.1235	-55.5801	-62.5697	-68.0415	-65.7741	-61.7827	-62.6259	-65.062	-66.7673	-67.292	-67.0296	-66.7485	-71.4333	-72.9512	-72.1267	-69.8592	-68.4913	-66.9359	-73.0261	-75.4622
3_Y	-85.6049	-91.9224	-77.5201	-67.8936	-70.3942	-77.6517	-83.7247	-81.0925	-68.138	-64.7725	-67.4799	-73.2709	-73.2897	-66.9723	-64.058	-60.0156	-62.8171	-63.7948	-61.4445	-61.5949	-62.2718	-63.5879	-59.9592	-57.4773	-56.2928	-56.0672	-57.8534	-56.462	-56.368	-56.9697	-60.5608	-66.7843	-66.3706	-66.7843	-67.0851	-66.0698	-63.9452	-67.5175	-63.8136	-63.7008	-64.2272	-68.9277	-69.5481	-64.5468	-67.1791	-68.5704	-68.2884	-68.4764	-73.5341
4_Y	-95.9778	-90.3507	-77.4991	-79.5049	-89.4964	-93.2292	-89.1621	-82.792	-76.5334	-77.982	-84.742	-84.1106	-78.2977	-72.8934	-74.992	-77.1834	-81.6034	-82.142	-76.7191	-74.862	-71.7977	-78.2791	-80.5077	-76.5891	-71.5005	-69.1048	-68.5848	-72.0948	-72.9305	-70.6834	-75.2148	-77.2948	-79.0777	-81.882	-78.5391	-76.812	-79.1706	-82.6992	-84.1849	-81.6406	-80.062	-78.3534	-83.8135	-83.2563	-84.6492	-85.1135	-82.6435	-86.4321	-88.4749
5_Y	-95.8293	-83.2377	-74.5648	-74.4348	-77.0534	-80.3034	-76.9606	-66.6719	-67.5819	-75.1777	-76.4777	-74.0262	-69.2719	-64.0533	-63.2362	-95.8293	-83.2377	-74.5648	-74.4348	-77.0534	-80.3034	-76.9606	-66.6719	-67.5819	-75.1777	-76.4777	-74.0262	-69.2719	-64.0533	-63.2362	-68.1391	-79.2077	-80.3777	-76.9791	-71.9834	-74.9177	-81.4177	-82.0492	-80.2292	-79.672	-78.502	-79.1149	-81.8077	-85.0578	-76.552	-76.7377	-78.8177	-80.9349	-81.6963
6_Y	-45.0608	-71.3334	-77.2593	-73.2003	-67.1202	-71.7274	-69.0384	-69.0042	-73.6969	-75.4096	-59.4131	-61.4341	-64.6711	-68.9357	-73.44	-72.361	-60.475	-71.8472	-70.1517	-69.0727	-72.9776	-70.1346	-63.6435	-75.1527	-72.3097	-61.9822	-62.5816	-55.3541	-53.1276	-58.2828	-65.3219	-71.8472	-71.5561	-62.77	-65.0136	-63.2495	-70.3743	-71.6075	-65.3904	-62.8899	-67.8224	-68.5246	-64.1401	-67.9252	-71.3848	-73.8853	-73.7655	-71.2649	-75.2897
7_Y	-37.3362	-39.964	-41.6534	-38.5818	-30.0498	-39.1962	-38.7013	-44.1618	-49.0762	-50.2366	-41.9776	-13.1223	-32.6777	-47.9841	-53.4105	-56.3797	-47.6087	-42.0629	-41.7899	-44.3836	-46.619	-37.3362	-31.688	-35.681	-40.2371	-33.1213	-50.2366	-46.09	-33.8039	-39.1108	-55.936	-53.7689	-52.2331	-50.4755	-46.2777	-53.4446	-52.0795	-53.4105	-61.9255	-55.9531	-58.3079	-52.2502	-58.0007	-42.1994	-49.1616	-58.069	-62.2326	-61.1747	-58.0861
8_Y	-59.1994	-56.4316	-52.6413	-50.7197	-51.5659	-57.7891	-63.9946	-64.6293	-59.8341	-58.9174	-61.8967	-58.0888	-56.7666	-60.0633	-58.1064	-59.1994	-56.4316	-52.6413	-50.7197	-51.5659	-57.7891	-63.9946	-64.6293	-59.8341	-58.9174	-61.8967	-58.0888	-56.7666	-60.0633	-58.1064	-62.5314	-67.4852	-70.6762	-75.2422	-73.4792	-74.8014	-80.1255	-84.3742	-83.9158	-80.3194	-80.4076	-85.5906	-84.5329	-89.7159	-89.804	-79.2793	-76.9875	-80.3723	-83.7924
9_Y	-43.9229	-61.9596	-64.9288	-51.2946	-52.0113	-58.2396	-61.0893	-64.9288	-60.9358	-57.5912	-57.7107	-65.782	-68.1368	-62.8299	-57.1134	-43.9229	-61.9596	-64.9288	-51.2946	-52.0113	-58.2396	-61.0893	-64.9288	-60.9358	-57.5912	-57.7107	-65.782	-68.1368	-62.8299	-57.1134	-68.461	-71.5326	-72.727	-72.983	-77.6756	-70.5599	-70.7817	-77.0784	-81.1226	-75.0648	-80.9178	-76.1398	-73.8533	-72.7953	-71.5155	-77.1125	-65.3554	-63.9732	-71.0718
10_Y	-89.1825	-87.112	-87.319	-84.3638	-85.305	-84.025	-94.5658	-96.2787	-90.8201	-86.0014	-89.9919	-92.947	-91.3095	-85.8508	-82.4063	-89.1825	-87.112	-87.319	-84.3638	-85.305	-84.025	-94.5658	-96.2787	-90.8201	-86.0014	-89.9919	-92.947	-91.3095	-85.8508	-82.4063	-87.4131	-100.646	-103.638	-97.7657	-98.2739	-92.7212	-92.6459	-99.4409	-101.229	-88.486	-94.7352	-98.048	-96.8245	-91.9306	-91.5918	-93.7188	-96.0152	-91.6106	-85.5685
AVG	-71.7508	-72.4588	-70.3882	-69.0636	-70.7504	-73.1952	-72.1595	-70.7347	-70.6791	-71.4111	-70.6452	-66.4521	-66.9478	-67.3887	-68.832	-71.8874	-69.3373	-68.2104	-65.3494	-66.4346	-68.2056	-69.2458	-67.0468	-65.8146	-65.5054	-65.246	-67.4016	-65.4365	-61.9164	-61.635	-68.5124	-73.5211	-75.5934	-74.1472	-72.8616	-72.8443	-75.0505	-78.3055	-78.2115	-74.4598	-76.2947	-77.149	-77.7033	-76.8084	-76.6695	-77.2787	-76.4263	-77.4325	-78.5721
SD	24.2869	19.4732	15.8979	18.0063	21.8019	17.4488	17.5472	16.0709	14.5449	13.8582	16.1459	22.2519	17.3596	13.0453	12.5477	17.5198	14.8761	15.2094	15.4199	14.2833	12.3617	15.4362	17.3616	16.0965	13.7289	16.085	12.9134	13.5411	13.9374	11.9273	11.2621	12.877	14.1529	13.8251	14.4202	12.7319	13.2406	14.2389	13.2739	11.5186	11.7952	13.1809	12.1771	16.4716	13.9141	10.9579	11.5369	11.8851	10.0368
SE	7.68019	6.15797	5.02734	5.69411	6.89437	5.51779	5.54891	5.08208	4.59949	4.38235	5.10579	7.03665	5.4896	4.1253	3.96792	5.54026	4.70423	4.80965	4.8762	4.51676	3.9091	4.88135	5.49021	5.09016	4.34146	5.08653	4.08358	4.28208	4.40739	3.77175	3.56138	4.07208	4.47553	4.37187	4.56006	4.02619	4.18703	4.50274	4.19758	3.6425	3.72996	4.16816	3.85073	5.20877	4.40003	3.4652	3.64828	3.75839	3.17392
Older
1_O	-78.7046	-77.5013	-66.2578	-60.8241	-67.8184	-73.5905	-71.5223	-65.6561	-78.7046	-77.5013	-66.2578	-60.8241	-67.8184	-73.5905	-71.5223	-65.6561	-58.9251	-60.26	-64.9041	-64.1144	-73.5905	-71.5223	-65.6561	-58.9251	-60.26	-64.9041	-64.1144	-55.7852	-53.7734	-54.1682	-14.7971	3.66637	-39.766	-57.1201	-65.8442	-66.2014	-67.3107	-64.8665	-65.957	-62.5162	-65.3741	-63.0991	-65.5433	-61.5949	-67.2355	-64.5656	-66.521	-66.3894	-66.5022
2_O	-96.8987	-87.5629	-77.2209	-75.7674	-81.2645	-89.0164	-81.5999	-70.8293	-67.3074	-73.5499	-72.73	-66.0775	-64.9035	-64.5122	-65.4626	-68.9472	-73.3635	-58.9219	-59.22	-58.9592	-63.096	-63.1146	-66.2266	-59.5555	-60.4499	-63.3755	-63.7668	-62.9283	-59.0523	-52.3067	-58.4374	-64.9967	-64.3818	-66.5061	-65.3694	-65.5744	-65.6862	-69.7112	-70.6056	-68.9099	-63.86	-66.6924	-70.5311	-69.1335	-73.6244	-72.7859	-76.6059	-74.3325	-76.5686
3_O	-93.7559	-91.2058	-79.3491	-72.2388	-75.9614	-77.4691	-80.5403	-71.1033	-63.6952	-63.6766	-68.1624	-69.1861	-68.8511	-62.7831	-61.9455	-62.5225	-63.6207	-62.4853	-54.9469	-55.0772	-56.6035	-62.0386	-65.1656	-65.5007	-63.993	-61.5919	-58.2787	-64.9609	-63.7696	-61.778	-62.1317	-66.2266	-68.8697	-70.7124	-70.0238	-70.9358	-72.3877	-72.0526	-73.2811	-73.2066	-75.1611	-75.3472	-77.0969	-75.2727	-76.8735	-79.9261	-81.2663	-82.0108	-79.9075
4_O	-74.2184	-71.7253	-53.9417	-50.2299	-67.441	-74.44	-70.3773	-56.4163	-49.048	-53.5909	-62.0856	-64.7264	-55.4745	-45.4285	-52.1505	-74.2184	-71.7253	-53.9417	-50.2299	-67.441	-74.44	-70.3773	-56.4163	-49.048	-53.5909	-62.0856	-64.7264	-55.4745	-45.4285	-52.1505	-61.7348	-74.8647	-73.4428	-63.6184	-56.3055	-61.6055	-66.9609	-68.9922	-65.9083	-64.9665	-66.9609	-68.9184	-69.3616	-70.802	-68.1982	-69.3985	-69.3431	-70.6912	-68.1612
5_O	-98.813	-101.04	-98.4386	-87.4324	-88.1249	-89.6411	-95.1068	-92.6547	-86.1782	-76.763	-90.7268	-91.7375	-93.1788	-89.978	-85.5418	-90.1839	-92.505	-94.6201	-93.7217	-88.7239	-81.1244	-84.9429	-84.9429	-86.328	-82.94	-78.5225	-84.0444	-81.1618	-81.4051	-82.6031	-88.2747	-95.9304	-99.7489	-101.677	-103.212	-103.886	-102.763	-104.054	-109.445	-114.349	-110.849	-110.1	-115.079	-111.317	-108.135	-109.052	-107.498	-108.397	-105.233
6_O	-90.1839	-92.505	-94.6201	-93.7217	-88.7239	-81.1244	-84.9429	-84.9429	-86.328	-82.94	-78.5225	-84.0444	-81.1618	-81.4051	-82.6031	-90.1839	-92.505	-94.6201	-93.7217	-88.7239	-81.1244	-84.9429	-84.9429	-86.328	-82.94	-78.5225	-84.0444	-81.1618	-81.4051	-82.6031	-88.2747	-95.9304	-99.7489	-101.677	-103.212	-103.886	-102.763	-104.054	-109.445	-114.349	-110.849	-110.1	-115.079	-111.317	-108.135	-109.052	-107.498	-108.397	-105.233
7_O	-77.2091	-78.6689	-77.895	-73.2695	-74.36	-80.7618	-83.7165	-80.8497	-76.875	-82.415	-82.0809	-79.9704	-75.3097	-74.0082	-70.561	-77.2091	-78.6689	-77.895	-73.2695	-74.36	-80.7618	-83.7165	-80.8497	-76.875	-82.415	-82.0809	-79.9704	-75.3097	-74.0082	-70.561	-70.86	-71.3701	-80.5332	-78.9855	-75.7845	-71.6163	-81.3246	-90.6284	-83.611	-83.0306	-85.4401	-82.9778	-85.0707	-86.2315	-78.3523	-79.4427	-87.8496	-79.1965	-77.5961
8_O	-55.9519	-67.9015	-57.2967	-52.0879	-53.8242	-73.4678	-65.7056	-61.399	-51.7815	-59.6798	-63.8502	-64.3098	-61.3309	-57.569	-59.5947	-55.9519	-67.9015	-57.2967	-52.0879	-53.8242	-73.4678	-65.7056	-61.399	-51.7815	-59.6798	-63.8502	-64.3098	-61.3309	-57.569	-59.5947	-63.0161	-74.3018	-67.3568	-65.8248	-68.3951	-73.3656	-68.7186	-72.7018	-70.8974	-71.5953	-69.1611	-69.2292	-75.987	-73.4337	-75.6296	-72.4294	-68.5994	-67.0334	-70.8463
9_O	-24.7807	-41.8409	-58.4579	-54.4869	-45.9824	-34.1544	-53.7029	-55.5776	-52.152	-44.653	-35.3645	-39.2162	-43.2895	-42.8635	-38.0062	-24.7807	-41.8409	-58.4579	-54.4869	-45.9824	-34.1544	-53.7029	-55.5776	-52.152	-44.653	-35.3645	-39.2162	-43.2895	-42.8635	-38.0062	-35.8246	-38.7049	-54.1119	-60.7758	-51.1464	-49.2546	-58.2364	-55.2709	-54.947	-53.7881	-52.152	-45.6756	-59.3953	-55.8844	-51.9986	-51.9304	-47.4651	-58.3897	-59.8725
10_O	-37.2567	-37.3423	-32.4671	-37.7528	-31.7315	-36.1106	-43.7228	-43.8425	-35.7172	-29.6959	-42.0464	-46.9216	-44.6465	-39.2581	-48.0335	-37.2567	-37.3423	-32.4671	-37.7528	-31.7315	-36.1106	-43.7228	-43.8425	-35.7172	-29.6959	-42.0464	-46.9216	-44.6465	-39.2581	-48.0335	-44.1504	-53.0797	-50.4625	-48.8888	-45.7755	-48.3756	-43.5346	-54.6022	-54.4482	-44.4754	-50.3428	-51.9849	-47.8282	-48.5638	-50.5309	-50.4454	-47.9308	-46.9558	-48.119
AVG	-72.7773	-74.7294	-69.5945	-65.7811	-67.5232	-70.9776	-73.0937	-68.3272	-64.7787	-64.4465	-66.1827	-66.7014	-65.5965	-63.1396	-63.5421	-64.6911	-67.8398	-65.0966	-63.4341	-62.8938	-65.4473	-68.3786	-66.5019	-62.2211	-62.0618	-63.2344	-64.9393	-62.6049	-59.8533	-60.1805	-58.7501	-63.1739	-69.8422	-71.5786	-70.5068	-71.47	-72.9685	-75.6934	-75.8545	-75.1187	-75.015	-74.4125	-78.0972	-76.355	-75.8712	-75.9028	-76.0578	-76.1793	-75.804
SD	25.6214	21.089	19.9731	17.6824	18.5995	19.7518	15.5232	14.8987	17.2901	17.6711	17.0254	15.9898	15.5298	17.0276	14.9237	21.063	18.5081	19.0597	18.4572	17.9628	17.8301	13.7284	13.5365	16.6403	17.3963	15.1126	14.8665	13.5415	15.3057	14.5986	22.606	29.1634	19.6656	17.7332	19.4595	19.1257	18.4635	17.993	19.6293	23.2167	21.4081	21.5893	21.9761	21.1978	19.5494	20.1158	20.9332	19.7274	18.0819
SE	8.10221	6.66893	6.31605	5.59168	5.88169	6.24608	4.90886	4.71139	5.4676	5.5881	5.3839	5.05641	4.91095	5.3846	4.71929	6.6607	5.85277	6.0272	5.83669	5.68033	5.63837	4.34129	4.2806	5.26213	5.50119	4.77902	4.7012	4.28219	4.84008	4.61648	7.14865	9.22228	6.2188	5.60773	6.15363	6.04809	5.83868	5.6899	6.20732	7.34177	6.76984	6.82714	6.94944	6.70334	6.18206	6.36117	6.61967	6.23835	5.71799
REST
EXERCISE
[truncated: 116 more columns]

## Sheet: DHL 5 min
Participant	0	5	10	15	20	25	30	35	40	45	50	55	60	65	70	75	80	85	90	95	100	105	110	115	120	125	130	135
Younger
1_Y	-80.2563	-88.5053	-89.842	-94.9976	-89.5365	-90.9495	-92.9163	-92.7444	-94.5393	-81.9366	-99.6759	-92.9354	-95.2841	-88.5435	-90.8349	-86.9204	-71.2243	-68.2455	-74.776	-89.7274	-87.9516	-86.3476	-86.6722	-86.2139	-85.5074	-74.0886	-77.4875	-68.7229
2_Y	-58.9568	-61.7827	-67.0296	-69.8592	-72.1641	-75.3123	-74.0568	-66.2238	-60.9956	-58.7844	-70.7837	-72.4265	-71.1147	-76.2118	-78.5167	-78.4792	-68.6412	-72.7263	-67.1983	-81.5149	-77.8983	-80.2032	-79.6972	-83.3888	-83.9697	-66.8048	-68.1914	-61.9701
3_Y	-56.6087	-67.0851	-63.7008	-67.1791	-67.7244	-71.0523	-72.2556	-63.87	-57.0073	-53.3597	-73.1268	-80.7164	-71.3343	-81.9198	-77.3509	-76.2792	-70.7891	-59.0191	-68.7209	-76.3168	-80.8857	-79.7199	-85.7177	-78.8739	-82.5026	-74.3426	-67.3671	-69.8678
4_Y	-70.8431	-78.5391	-81.6406	-84.6492	-87.3792	-87.3049	-84.1849	-81.7334	-76.8306	-76.8491	-87.6825	-88.8464	-93.4892	-95.3093	-93.9721	-99.005	-92.3564	-82.6063	-83.5163	-93.5264	-97.7236	-95.8107	-96.6836	-96.3121	-101.586	-95.4764	-89.4964	-83.2935
5_Y	-71.8014	-71.9834	-79.672	-76.552	-81.2877	-76.6634	-85.7449	-63.8676	-63.1619	-55.6961	-72.3548	-77.8891	-80.582	-78.2234	-75.7905	-79.5606	-79.3749	-71.5748	-62.2333	-78.1677	-81.2877	-83.0335	-83.3677	-80.9906	-76.6448	-66.3376	-57.4047	-54.2475
6_Y	-61.071	-65.0136	-62.8899	-71.3848	-76.2831	-76.1118	-81.4725	-73.7483	-62.3761	-57.4264	-63.575	-83.3736	-74.6218	-78.0129	-79.777	-82.8427	-65.8357	-63.4893	-62.8556	-80.2223	-84.6924	-87.3299	-91.5431	-92.879	-93.4956	-87.0559	-75.8892	-72.3782
7_Y	-40.6978	-46.2777	-55.9531	-49.1616	-56.2773	-58.5127	-57.3694	-80.2352	-45.6976	-41.8411	-71.5553	-71.2083	-75.2866	-64.6387	-63.9732	-69.6214	-50.9021	-44.9638	-42.6943	-63.0005	-70.4404	-61.5842	-65.4407	-68.3416	-72.0786	-50.1342	-54.8268	-46.602
8_Y	-59.1466	-73.4792	-80.3194	-89.804	-86.5073	-77.8161	-82.4702	-77.2519	-71.7692	-81.9766	-85.5025	-88.8344	-83.5103	-89.9098	-84.3213	-88.094	-82.9638	-68.6664	-29.4411	-79.4556	-93.8235	-93.2418	-90.5797	-90.5797	-91.2967	-82.9638	-68.6664	-72.2981
9_Y	-62.4101	-77.6756	-75.0648	-71.5155	-69.3484	-61.4818	-65.526	-53.8712	-50.5438	-52.7109	-61.3624	-65.3212	-64.2291	-70.6452	-66.584	-72.9147	-66.8058	-62.8811	-59.0587	-62.3521	-67.8808	-69.5531	-65.2871	-69.2289	-75.5597	-68.1027	-61.6183	-61.9084
10_Y	-89.2201	-98.2739	-88.486	-91.5918	-91.6671	-95.9211	-92.0812	-83.6109	-73.7478	-74.0489	-76.1006	-92.8341	-93.4929	-86.9363	-80.7687	-93.7753	-71.602	-69.5503	-68.1574	-83.6109	-84.0815	-95.2811	-88.0531	-92.2694	-88.6366	-69.9456	-60.2518	-67.7621
AVG	-65.1012	-72.8616	-74.4598	-76.6695	-77.8175	-77.1126	-78.8078	-73.7157	-65.6669	-63.463	-76.1719	-81.4386	-80.2945	-81.0351	-79.1889	-82.7492	-72.0495	-66.3723	-61.8652	-78.7895	-82.6666	-83.2105	-83.3042	-83.9078	-85.1278	-73.5252	-68.12	-65.905
SD	13.5549	14.4202	11.5186	13.9141	11.4505	11.9306	11.4227	11.6579	14.1507	14.0599	11.6628	9.62703	10.8695	9.37841	9.36386	9.25633	11.1184	9.90369	15.5575	9.97756	9.31625	11.0924	10.5213	9.69535	9.02738	12.6543	10.5495	10.2858
SE	4.28642	4.56006	3.6425	4.40003	3.62096	3.77278	3.61217	3.68655	4.47485	4.44613	3.68811	3.04433	3.43724	2.96571	2.96111	2.92711	3.51593	3.13182	4.91973	3.15518	2.94606	3.50774	3.32712	3.06594	2.85471	4.00165	3.33606	3.25267
Older	Baseline	5	10	15	20	25	30	35	40	45	50	55	60	65	70	75	80	85	90	95	100	105	110	115	120	125	130	135
1_O	-59.7674	-65.8442	-62.5162	-67.2355	-64.6408	-66.0698	-58.4738	-64.6408	-60.7489	-60.9369	-68.326	-69.0781	-69.3037	-64.528	-68.3636	-63.4939	-60.7865	-62.8171	-60.7865	-73.6845	-72.1804	-69.8678	-67.7244	-63.0427	-62.8171	-55.6912	-60.8805	-60.8241
2_O	-61.9146	-65.3694	-68.9099	-73.6244	-77.2768	-83.6497	-78.1526	-69.8603	-60.0213	-56.1267	-73.4443	-75.6928	-83.6124	-82.4385	-86.1467	-82.1403	-74.5561	-62.4065	-57.487	-77.4258	-87.0784	-85.01	-85.3827	-87.5443	-87.8424	-71.2206	-68.7981	-69.7485
3_O	-62.5188	-70.0238	-73.2066	-76.8735	-80.8009	-81.3221	-81.6944	-69.7446	-65.9288	-67.1759	-80.9312	-87.6135	-87.055	-87.4645	-85.8824	-85.5287	-77.6739	-70.1354	-68.3672	-79.2746	-86.4594	-87.1853	-86.3664	-89.1398	-85.4171	-80.5776	-77.0596	-73.7092
4_O	-56.2612	-56.3055	-64.9665	-68.1982	-65.9267	-71.8915	-67.9027	-64.0801	-65.2804	-68.0874	-73.1473	-75.7696	-74.3476	-71.7746	-71.5591	-70.7835	-67.8658	-65.8529	-66.1668	-79.0198	-78.2072	-78.8536	-72.5933	-74.6616	-67.2748	-69.2138	-67.6811	-66.3515
5_O	-81.6148	-103.212	-114.349	-108.135	-111.654	-108.228	-102.688	-85.3734	-87.058	-79.7766	-96.1612	-109.258	-109.052	-108.49	-110.849	-110.512	-96.4545	-91.8124	-95.0506	-111.972	-112.271	-108.715	-113.488	-114.517	-115.435	-97.353	-88.5367	-92.037
6_O	-85.8513	-103.886	-110.849	-110.1	-110.325	-106.749	-105.552	-94.227	-86.3841	-86.6025	-102.107	-103.436	-107.479	-114.761	-119.459	-110.1	-98.214	-91.8873	-87.1142	-110.605	-112.028	-114.78	-111.728	-112.047	-106.749	-96.2486	-92.0183	-92.037
7_O	-77.8634	-71.6163	-85.4401	-82.9778	-79.8297	-79.39	-80.0759	-79.689	-76.2242	-81.5181	-86.1963	-80.5507	-82.4737	-78.2644	-76.6112	-70.6842	-76.2946	-77.7192	-74.4655	-78.282	-76.6991	-71.4404	-72.5309	-71.7922	-71.4756	-70.3676	-72.9119	-72.3667
8_O	-60.3834	-73.3656	-69.1611	-69.2292	-66.5397	-79.9021	-76.5318	-69.7399	-63.7992	-68.8207	-86.5919	-75.953	-80.6625	-81.2639	-78.0127	-80.8213	-80.6511	-67.4419	-70.5399	-82.5236	-80.3617	-85.2131	-76.7871	-81.0597	-72.106	-70.7612	-72.7188	-80.6341
9_O	-44.3019	-49.2546	-52.152	-45.6756	-61.3893	-64.6275	-61.6961	-46.5277	-48.7433	-39.5741	-50.7203	-56.1912	-59.7418	-59.7021	-65.9058	-67.3885	-55.2709	-50.7374	-64.5934	-69.4337	-70.3711	-70.0472	-73.6263	-72.2117	-74.2228	-67.9169	-59.9236	-63.7754
10_O	-39.103	-48.3756	-50.3428	-51.9849	-46.7847	-50.4625	-46.0663	-48.598	-38.4028	-43.3122	-55.9022	-61.7011	-58.662	-56.3983	-62.2485	-59.3747	-61.2564	-52.4639	-60.7774	-64.9684	-68.7146	-61.9235	-65.875	-64.9684	-68.7488	-54.0034	-67.4658	-44.6123
AVG	-62.958	-70.7252	-75.1893	-75.4034	-76.5167	-79.2293	-75.8833	-69.2481	-65.2591	-65.1931	-77.3528	-79.5244	-81.239	-80.5085	-82.5038	-80.0827	-74.9024	-69.3274	-70.5349	-82.719	-84.4371	-83.3035	-82.6102	-83.0984	-81.2089	-73.3354	-72.7994	-71.6096
SD	15.1818	19.3912	22.1185	20.8881	20.7446	17.921	18.5972	14.849	15.2245	15.6292	16.4208	16.7833	17.2086	19.3212	19.0152	17.9548	14.4187	14.2262	12.0688	15.916	15.8382	17.101	17.1312	18.0556	17.6368	14.5511	10.6129	14.3707
SE	5.36759	6.85583	7.82006	7.38505	7.33431	6.33602	6.5751	5.2499	5.38269	5.52574	5.80563	5.93378	6.08416	6.83108	6.7229	6.34797	5.09779	5.02974	4.26698	5.62716	5.59966	6.04611	6.05681	6.38362	6.23556	5.14458	3.75222	5.08081
REST
EXERCISE

## Sheet: ΔHb
Younger										Older
	Baseline	EX1	REC1	EX2	REC2	EX3	REC3	Residual			Baseline	EX1	REC1	EX2	REC2	EX3	REC3	Residual
1_Y	12.2279	93.6478	-48.6213	35.7454	-53.9851	106.72	-92.3072	41.1995		1_O	32.9968	164.018	-32.9429	167.688	-62.2373	221.405	-102.368	355.563
2_Y	47.9199	90.5466	-27.4619	72.5941	-59.9149	106.992	-77.7431	105.013		2_O	165.986	151.915	-2.66334	137.781	-29.6572	225.064	-71.0354	411.403
3_Y	135.191	122.956	3.38358	106.767	-26.4274	184.902	-33.8068	357.774		3_O	137.44	133.659	5.35059	108.975	-59.0075	177.031	-115.049	250.96
4_Y	103.191	153.184	-9.6834	139.727	-25.6588	150.47	-83.3307	324.708		4_O	53.3874	129.472	-29.899	106.065	-42.1204	196.816	-80.0487	280.284
5_Y	76.2973	163.014	18.7322	92.9312	-13.8731	152.145	-46.4884	366.461		5_O	56.8933	142.647	-20.5995	117.629	-41.1975	201.39	-80.0487	319.82
6_Y	72.5689	75.5389	-7.56762	64.7548	-28.9572	108.144	-82.0299	129.883		6_O	95.8283	249.833	5.30917	176.494	-24.2967	225.013	-71.9896	560.363
7_Y	1.38902	121.078	4.84809	115.457	-70.3879	200.423	-85.6377	285.78		7_O	106.255	253.937	17.2606	225.121	-46.6987	204.615	-46.8928	607.341
8_Y	29.3742	106.285	-31.6133	30.8634	-84.1882	70.0121	-63.5324	27.827		8_O	73.7737	194.056	-17.4246	181.198	-50.2838	266.551	-73.0169	501.08
9_Y	29.4678	166.218	8.31634	161.833	-30.5823	182.86	-39.5356	449.11		9_O	57.2375	176.997	-3.21689	135.639	-38.0125	204.604	-76.9776	399.033
10_Y	12.3683	172.758	1.29402	140.019	-59.2371	200.659	-78.2435	377.25		10_O	40.9415	179.65	-27.4022	157.193	-54.5823	239.218	-68.5371	425.54
Average	51.9996	126.523	-8.83733	96.0692	-45.3212	146.333	-68.2655	246.5		Average	82.074	177.619	-10.6228	151.378	-44.8094	216.171	-78.5964	411.139
SD	43.8495	35.2486	20.9346	44.827	23.1859	46.1278	21.0688	154.978		SD	43.6193	44.2635	17.3262	37.5363	12.2529	25.0474	18.6756	117.101
SE	13.8664	11.1466	6.62011	14.1755	7.33201	14.5869	6.66255	49.0082		SE	13.7936	13.9973	5.47902	11.87	3.8747	7.92067	5.90575	37.0307

## Sheet: Tes
Participant	1	2	3	4	5	6	7	8	9	10	11	12	13	14	15	16	17	18	19	20	21	22	23	24	25	26	27	28	29	30	31	32	33	34	35	36	37	38	39	40	41	42	43	44	45	46	47	48	49
Younger
1_Y	36.9695	36.9663	36.9185	36.9002	36.862	36.8405	36.8447	36.8528	36.7925	36.8293	36.82	36.8275	36.783	36.802	36.8122	36.8217	36.7975	36.8113	36.7893	36.8122	36.766	36.7343	36.7588	36.7368	36.7435	36.744	36.7322	36.7522	36.7433	36.758	36.769	36.7612	36.799	36.797	36.833	36.8438	36.8638	36.8903	36.9167	36.9127	36.9133	36.9248	36.9232	36.9457	36.9872	36.9928	36.9977	36.9843	36.9832
2_Y	37.1763	37.144	37.1788	37.194	37.1998	37.161	37.1465	37.2082	37.2218	37.2135	37.2553	37.2657	37.165	37.1107	37.1033	37.1275	37.1555	37.198	37.1185	37.137	37.0832	37.1253	37.1455	37.097	37.091	37.1538	37.1448	37.111	37.1453	37.153	37.1262	37.2125	37.1217	37.121	37.1938	37.1525	37.1905	37.2255	37.2392	37.2368	37.306	37.333	37.367	37.318	37.276	37.2717	37.3792	37.4005	37.4142
3_Y	37.2782	37.1942	37.2845	37.3137	37.3275	37.3462	37.3347	37.3507	37.347	37.3425	37.3545	37.365	37.3502	37.3657	37.3383	37.347	37.3438	37.3493	37.3513	37.3683	37.3727	37.3783	37.3702	37.387	37.382	37.4027	37.4057	37.4052	37.415	37.4195	37.415	37.4153	37.4273	37.4372	37.4125	37.4395	37.4712	37.498	37.5117	37.543	37.5583	37.57	37.5918	37.6058	37.5978	37.6197	37.6127	37.6308	37.6508
4_Y	37.337	37.3702	37.3907	37.3545	37.3485	37.3255	37.3895	37.3757	37.3683	37.372	37.3905	37.395	37.3332	37.375	37.375	37.3875	37.3798	37.3097	37.3438	37.3605	37.3787	37.3158	37.2938	37.3543	37.3702	37.3798	37.3555	37.3535	37.3588	37.3785	37.36	37.372	37.406	37.3927	37.4258	37.2733	37.377	37.3287	37.3462	37.3997	37.4297	37.5133	37.5648	37.5332	37.4825	37.484	37.602	37.5675	37.58
5_Y	36.9053	36.9062	36.914	36.9087	36.9175	36.9085	36.928	36.8775	36.8767	36.927	36.891	36.8912	36.8923	36.9035	36.9225	36.9053	36.9062	36.914	36.9087	36.9175	36.9085	36.928	36.8775	36.8767	36.927	36.891	36.8912	36.8923	36.9035	36.9225	36.9158	36.8513	36.8965	36.9492	37.0145	37.0533	37.031	37.065	37.0385	37.0685	36.9917	37.0553	37.1185	37.1183	37.074	37.0675	37.1255	37.09	37.1392
6_Y	37.4115	37.3788	37.3443	37.411	37.4045	37.4142	37.4032	37.3757	37.3773	37.3565	37.3418	37.3068	37.2865	37.346	37.331	37.2955	37.328	37.3263	37.315	37.3422	37.3547	37.3445	37.3533	37.3257	37.354	37.349	37.3615	37.3588	37.3545	37.3623	37.3405	37.3383	37.3345	37.3203	37.3535	37.3987	37.4103	37.4625	37.511	37.544	37.5425	37.6195	37.6255	37.5862	37.6677	37.5703	37.5403	37.6097	37.5703
7_Y	37.173	37.185	37.1992	37.2033	37.2092	37.22	37.2005	37.2023	37.189	37.181	37.1665	37.1677	37.1527	37.1638	37.1745	37.1792	37.1822	37.1698	37.18	37.1873	37.1875	37.194	37.195	37.203	37.2045	37.215	37.2078	37.2045	37.1935	37.1875	37.175	37.1185	37.1375	37.1298	37.1655	37.1983	37.2287	37.2563	37.2873	37.3008	37.3327	37.3448	37.3677	37.3907	37.4045	37.3893	37.3975	37.423	37.4165
8_Y	37.3822	37.3925	37.395	37.4018	37.4185	37.4175	37.4198	37.4265	37.4415	37.3965	37.4188	37.447	37.4415	37.451	37.472	37.3822	37.3925	37.395	37.4018	37.4185	37.4175	37.4198	37.4265	37.4415	37.3965	37.4188	37.447	37.4415	37.451	37.472	37.4473	37.436	37.4657	37.492	37.5345	37.5657	37.6175	37.619	37.5995	37.651	37.6863	37.702	37.6992	37.7167	37.7482	37.7472	37.7142	37.7422	37.757
9_Y	37.0905	37.1243	37.1142	37.0607	37.1048	37.116	37.0775	37.0388	37.0875	37.1022	37.0977	37.091	37.017	37.0763	37.125	37.0905	37.1243	37.1142	37.0607	37.1048	37.116	37.0775	37.0388	37.0875	37.1022	37.0977	37.091	37.017	37.0763	37.125	37.104	36.9805	37.068	37.0388	37.003	37.0205	37.096	37.1388	37.188	37.112	37.1275	37.218	37.2043	37.2702	37.075	37.2685	37.2613	37.1805	37.303
10_Y	36.7527	36.7875	36.7907	36.7828	36.8077	36.8045	36.7838	36.782	36.7765	36.7725	36.7638	36.772	36.7935	36.7975	36.8083	36.7527	36.7875	36.7907	36.7828	36.8077	36.8045	36.7838	36.782	36.7765	36.7725	36.7638	36.772	36.7935	36.7975	36.8083	36.7998	36.7963	36.775	36.8098	36.8422	36.871	36.867	36.9125	36.9273	36.9688	37.0085	37.0405	37.0793	37.1037	37.1305	37.1347	37.1567	37.1755	37.1625
AVG	37.1476	37.1449	37.153	37.1531	37.16	37.1554	37.1528	37.149	37.1478	37.1493	37.15	37.1529	37.1215	37.1392	37.1462	37.1289	37.1397	37.1378	37.1252	37.1456	37.139	37.1301	37.1241	37.1286	37.1343	37.1416	37.1409	37.133	37.1439	37.1587	37.1452	37.1282	37.1431	37.1488	37.1778	37.1816	37.2153	37.2396	37.2565	37.2737	37.2896	37.3321	37.3541	37.3589	37.3443	37.3546	37.3787	37.3804	37.3977
SD	0.218259	0.207592	0.215148	0.22809	0.228264	0.233349	0.238685	0.243859	0.252885	0.23384	0.246735	0.247202	0.239281	0.244564	0.237674	0.234815	0.234892	0.225661	0.234652	0.233255	0.246389	0.24727	0.248869	0.25898	0.251324	0.261588	0.264773	0.259512	0.258986	0.25757	0.250502	0.264839	0.260648	0.254227	0.250284	0.241248	0.255021	0.244613	0.243338	0.257652	0.268924	0.268665	0.265231	0.252835	0.27451	0.250533	0.239439	0.259625	0.249359
SE	0.0690195	0.0656463	0.0680358	0.0721284	0.0721834	0.0737915	0.0754787	0.0771151	0.0799693	0.0739466	0.0780246	0.0781723	0.0756674	0.0773379	0.075159	0.0742551	0.0742794	0.0713604	0.0742034	0.0737618	0.0779151	0.0781937	0.0786992	0.0818966	0.0794755	0.0827215	0.0837285	0.082065	0.0818985	0.0814509	0.0792157	0.0837495	0.0824241	0.0803936	0.0791466	0.0762892	0.0806448	0.0773534	0.0769503	0.0814766	0.0850414	0.0849592	0.0838734	0.0799535	0.0868076	0.0792255	0.0757171	0.0821008	0.0788541
Older
1_O	37.5625	37.5665	37.5718	37.5528	37.549	37.5387	37.527	37.5122	37.5083	37.485	37.4797	37.4707	37.4767	37.4612	37.4652	37.5625	37.5665	37.5718	37.5528	37.549	37.5387	37.527	37.5122	37.5083	37.485	37.4797	37.4707	37.4767	37.4612	37.4652	37.46	37.4535	37.4387	37.4155	37.4323	37.427	37.4305	37.4355	37.4533	37.4652	37.4887	37.5053	37.5187	37.533	37.5667	37.593	37.6133	37.6298	37.644
2_O	37.0847	37.1155	37.1075	37.1275	37.1575	37.1575	37.1668	37.169	37.1808	37.2142	37.205	37.2045	37.2285	37.206	37.2248	37.2338	37.2542	37.2688	37.242	37.2505	37.2632	37.2742	37.2855	37.2725	37.295	37.2983	37.3057	37.2963	37.2952	37.2898	37.2938	37.2995	37.2925	37.3407	37.3688	37.3992	37.4545	37.4567	37.4843	37.5417	37.5565	37.609	37.641	37.6317	37.6797	37.693	37.7267	37.7302	37.7392
3_O	37.3332	37.3227	37.3095	37.308	37.3293	37.3008	37.2818	37.2657	37.2643	37.2553	37.2525	37.2413	37.2398	37.237	37.1868	37.124	37.111	37.0915	37.0763	37.0888	37.0955	37.1058	37.1117	37.1047	37.109	37.1103	37.1088	37.1037	37.0902	37.0888	37.0883	37.1055	37.1153	37.1442	37.156	37.1815	37.2007	37.2222	37.2485	37.2702	37.3095	37.3163	37.3488	37.364	37.3872	37.4233	37.454	37.4772	37.49
4_O	37.15	37.1487	37.141	37.1327	37.131	37.1175	37.1172	37.127	37.1005	37.0808	37.0817	37.087	37.0847	37.0998	37.088	37.15	37.1487	37.141	37.1327	37.131	37.1175	37.1172	37.127	37.1005	37.0808	37.0817	37.087	37.0847	37.0998	37.088	37.09	37.0847	37.1118	37.1038	37.1118	37.1013	37.0842	37.0828	37.0802	37.0842	37.0977	37.115	37.134	37.1505	37.164	37.1767	37.1822	37.1977	37.2108
5_O	37.2698	37.2938	37.3042	37.318	37.3293	37.3533	37.3607	37.3558	37.3635	37.3595	37.3678	37.359	37.3623	37.3582	37.3462	37.3317	37.325	37.299	37.2978	37.295	37.2955	37.2882	37.2745	37.2795	37.2843	37.2655	37.2715	37.2693	37.2667	37.2382	37.2203	37.1142	37.088	37.082	37.0877	37.1063	37.126	37.1463	37.1963	37.2322	37.235	37.2975	37.3267	37.35	37.3503	37.3507	37.3417	37.3015	37.334
6_O	36.93	36.97	37	37.03	37.05	37.07	37.1	37.12	37.14	37.16	37.17	37.18	37.19	37.2	37.2	36.93	36.97	37	37.03	37.05	37.07	37.1	37.12	37.14	37.16	37.17	37.18	37.19	37.2	37.2	37.2	37.23	37.26	37.27	37.27	37.27	37.27	37.28	37.28	37.28	37.3	37.31	37.32	37.33	37.35	37.37	37.37	37.39	37.43
7_O	36.8407	36.85	36.8665	36.896	36.8983	36.8875	36.8837	36.9045	36.9077	36.9205	36.9433	36.9675	36.9922	37.0215	37.052	36.8407	36.85	36.8665	36.896	36.8983	36.8875	36.8837	36.9045	36.9077	36.9205	36.9433	36.9675	36.9922	37.0215	37.052	37.074	37.013	37.0423	37.0218	37.013	37.0815	37.1348	37.151	37.1955	37.232	37.2593	37.31	37.3675	37.3832	37.383	37.3815	37.3897	37.3518	37.395
8_O	36.974	36.9642	36.967	36.9763	36.9795	36.9655	36.9582	36.9843	36.9647	36.9753	36.992	36.9843	36.9647	36.9843	36.9647	36.9753	36.9642	36.967	36.9763	36.9795	36.9655	36.9582	36.9843	36.9647	36.9753	36.992	37.016	36.9763	37.0267	37.0583	37.0553	37.0027	37.0025	37.0292	37.068	37.08	37.0922	37.1623	37.2137	37.1935	37.2643	37.2323	37.2563	37.2835	37.279	37.3417	37.3477	37.3843	37.3945
9_O	37.0412	37.0367	37.0483	37.0323	37.0405	37.0487	37.0425	37.0493	37.0542	37.068	37.0725	37.0493	37.0542	37.0493	37.0542	37.068	37.0367	37.0483	37.0323	37.0405	37.0487	37.0425	37.0493	37.0542	37.068	37.0725	37.0707	37.0885	37.0867	37.1058	37.1132	37.0837	37.077	37.1178	37.1175	37.1433	37.176	37.2035	37.2295	37.2797	37.3102	37.3405	37.3538	37.3695	37.392	37.4017	37.434	37.4393	37.4513
10_O	37.4595	37.4625	37.4565	37.4693	37.4725	37.484	37.4818	37.4853	37.492	37.4935	37.4865	37.4853	37.492	37.4853	37.492	37.4935	37.484	37.4565	37.4693	37.4725	37.484	37.4818	37.4853	37.492	37.4935	37.4865	37.4977	37.4953	37.4973	37.5065	37.518	37.5158	37.522	37.521	37.5153	37.5237	37.526	37.5395	37.5395	37.55	37.5553	37.554	37.5697	37.5795	37.5885	37.587	37.6072	37.6192	37.634
AVG	37.1646	37.1731	37.1772	37.1843	37.1937	37.1923	37.192	37.1973	37.1976	37.2012	37.2051	37.2029	37.2085	37.2103	37.2074	37.1709	37.171	37.171	37.1705	37.1755	37.1766	37.1779	37.1854	37.1824	37.1871	37.19	37.1976	37.1973	37.2045	37.2093	37.2113	37.1903	37.195	37.2046	37.214	37.2314	37.2495	37.268	37.2921	37.3129	37.3377	37.359	37.3837	37.3975	37.4141	37.4319	37.4467	37.4521	37.4723
SD	0.23637	0.232673	0.226627	0.218414	0.216859	0.218453	0.215872	0.204575	0.207351	0.199423	0.19187	0.187999	0.189436	0.178326	0.178974	0.237061	0.234128	0.224577	0.215746	0.212493	0.214272	0.211794	0.201581	0.203671	0.197763	0.18905	0.183881	0.184407	0.172153	0.166254	0.165191	0.179744	0.176108	0.172553	0.172	0.163858	0.163263	0.155565	0.148923	0.154699	0.149317	0.152122	0.151779	0.145023	0.154723	0.151053	0.160563	0.164509	0.159513
SE	0.0747469	0.0735777	0.0716658	0.0690686	0.0685767	0.0690808	0.0682649	0.0646924	0.0655703	0.0630631	0.0606747	0.0594505	0.0599049	0.0563917	0.0565965	0.0749652	0.0740376	0.0710176	0.0682248	0.0671963	0.0677589	0.0669753	0.0637456	0.0644065	0.0625381	0.0597829	0.0581483	0.0583146	0.0544394	0.0525741	0.0522381	0.0568401	0.0556903	0.054566	0.0543911	0.0518165	0.0516282	0.0491941	0.0470935	0.0489201	0.0472182	0.0481052	0.0479967	0.0458602	0.0489276	0.047767	0.0507744	0.0520222	0.0504424
REST
EXERCISE
[truncated: 131 more columns]

[truncated: 19 more sheets: Tes 5 min, ΔTes, Tpill, Tpill 5 min, ΔTpill, TSk, TSk 5 min, ΔTSk, Chest SR, Chest SR 5 min , Bk SR, Bk SR 5 min, Arm SR, Arm SR 5 min, SkBF, SkBF 5 min, HR, HR 5 min, %HR max]
