# Supplementary material for: At What Level of Heat Load Are Age-Related Impairments in the Ability to Dissipate Heat Evident in Females?
Source: PLoS One. 2015 Mar 19;10(3):e0119079. doi: 10.1371/journal.pone.0119079 (PMC4366400; doi:10.1371/journal.pone.0119079)
Supplement: S2 Dataset — (XLSX) [file pone.0119079.s002.xlsx]

## Sheet: Tb
Participant	1	2	3	4	5	6	7	8	9	10	11	12	13	14	15	16	17	18	19	20	21	22	23	24	25	26	27	28	29	30	31	32	33	34	35	36	37	38	39	40	41	42	43	44	45	46	47	48	49
Younger
1_Y	36.7596	36.7593	36.7166	36.7006	36.6693	36.6527	36.6595	36.6692	36.6141	36.6513	36.6451	36.6558	36.6188	36.6389	36.6506	36.6597	36.6384	36.6521	36.6338	36.6564	36.6175	36.5895	36.6081	36.5883	36.5988	36.6014	36.5925	36.6125	36.6069	36.6206	36.6318	36.6291	36.6688	36.6716	36.7075	36.7203	36.7396	36.7643	36.7886	36.7845	36.7842	36.7945	36.7927	36.8132	36.8504	36.8546	36.8585	36.8469	36.8465
2_Y	36.9578	36.9297	36.9611	36.976	36.9831	36.9504	36.9389	36.9957	37.008	37	37.0383	37.047	36.9566	36.9085	36.9032	36.9252	36.9504	36.9878	36.9167	36.9336	36.8853	36.9245	36.944	36.9019	36.8975	36.9545	36.9476	36.9181	36.9484	36.9565	36.934	37.0133	36.9329	36.9345	37.0018	36.9669	37.0043	37.0382	37.0514	37.0512	37.1157	37.1413	37.1734	37.13	37.092	37.0879	37.185	37.204	37.2163
3_Y	37.0865	37.0165	37.1029	37.1354	37.1519	37.1735	37.1674	37.1861	37.186	37.184	37.1977	37.2092	37.1978	37.2137	37.1912	37.2011	37.2004	37.2071	37.2099	37.2269	37.2336	37.24	37.2343	37.2519	37.2488	37.2682	37.2719	37.272	37.281	37.2856	37.2821	37.2835	37.2953	37.3054	37.2844	37.3106	37.3406	37.3648	37.3766	37.4038	37.4168	37.4267	37.4452	37.4566	37.4472	37.465	37.4581	37.4741	37.4901
4_Y	37.0558	37.0958	37.1224	37.0973	37.0991	37.0851	37.1486	37.1416	37.1395	37.1463	37.1661	37.1738	37.1225	37.1639	37.166	37.1783	37.1715	37.109	37.1407	37.1579	37.177	37.122	37.104	37.1591	37.1734	37.1816	37.1598	37.1594	37.1638	37.1818	37.1662	37.1795	37.2128	37.2032	37.2356	37.1006	37.1959	37.1543	37.1716	37.2197	37.2476	37.3233	37.3701	37.3421	37.2961	37.2968	37.4022	37.3701	37.3794
5_Y	36.6826	36.692	36.7081	36.7111	36.7256	36.7246	36.7492	36.7106	36.7165	36.7677	36.7397	36.7405	36.7467	36.7615	36.7833	36.6826	36.692	36.7081	36.7111	36.7256	36.7246	36.7492	36.7106	36.7165	36.7677	36.7397	36.7405	36.7467	36.7615	36.7833	36.7811	36.7266	36.7686	36.8152	36.8722	36.904	36.8844	36.9144	36.89	36.9162	36.8464	36.9037	36.9602	36.9592	36.9169	36.9103	36.9607	36.9286	36.9726
6_Y	37.2333	37.2056	37.1765	37.2385	37.2341	37.2443	37.236	37.2127	37.2153	37.1973	37.1844	37.1543	37.1379	37.1933	37.1818	37.1519	37.1816	37.1809	37.1725	37.1985	37.211	37.2031	37.2124	37.1892	37.2159	37.2123	37.2241	37.2219	37.2181	37.2246	37.2051	37.2033	37.2006	37.1894	37.2214	37.2643	37.2762	37.3242	37.3682	37.3976	37.3951	37.4633	37.4685	37.433	37.5067	37.4187	37.3903	37.4513	37.4137
7_Y	36.9477	36.9604	36.9748	36.9801	36.9867	36.9972	36.981	36.9832	36.971	36.9628	36.9478	36.9468	36.9317	36.9404	36.9498	36.9544	36.9569	36.9461	36.9573	36.9651	36.9667	36.9752	36.9782	36.9859	36.9884	36.9988	36.9929	36.9882	36.976	36.9687	36.9569	36.9087	36.9288	36.9251	36.9605	36.9938	37.0252	37.0545	37.0864	37.1008	37.1324	37.146	37.1692	37.1929	37.2073	37.1959	37.2055	37.2306	37.226
8_Y	37.1418	37.1584	37.1675	37.1807	37.2026	37.2084	37.2169	37.2289	37.2481	37.2118	37.2358	37.2667	37.2662	37.2766	37.2992	37.1418	37.1584	37.1675	37.1807	37.2026	37.2084	37.2169	37.2289	37.2481	37.2118	37.2358	37.2667	37.2662	37.2766	37.2992	37.2795	37.2738	37.3034	37.3291	37.3701	37.4004	37.4493	37.4511	37.4344	37.4812	37.5096	37.5261	37.5186	37.5364	37.5655	37.5644	37.5305	37.5577	37.5654
9_Y	36.8703	36.9055	36.9014	36.8572	36.8999	36.9132	36.8822	36.8506	36.8966	36.9116	36.9085	36.9031	36.8381	36.8935	36.9401	36.8703	36.9055	36.9014	36.8572	36.8999	36.9132	36.8822	36.8506	36.8966	36.9116	36.9085	36.9031	36.8381	36.8935	36.9401	36.9245	36.8163	36.8978	36.8745	36.8461	36.8662	36.9387	36.9809	37.0271	36.9606	36.9763	37.0589	37.0479	37.1079	36.9322	37.1062	37.1003	37.0277	37.1384
10_Y	36.4943	36.5307	36.5573	36.5087	36.524	36.4376	36.4966	36.4746	36.4731	36.5327	36.4922	36.4893	36.5127	36.447	36.6056	36.4943	36.5307	36.5573	36.5087	36.524	36.4376	36.4966	36.4746	36.4731	36.5327	36.4922	36.4893	36.5127	36.447	36.6056	36.5399	36.4542	36.5905	36.6387	36.6722	36.6998	36.6999	36.7448	36.762	36.8029	36.8414	36.8737	36.912	36.9363	36.9627	36.9675	36.9876	37.0071	36.9968
AVG	36.923	36.9254	36.9389	36.9386	36.9476	36.9387	36.9476	36.9453	36.9468	36.9565	36.9555	36.9587	36.9329	36.9437	36.9671	36.926	36.9386	36.9417	36.9289	36.949	36.9375	36.9399	36.9346	36.941	36.9546	36.9593	36.9589	36.9536	36.9573	36.9866	36.9701	36.9488	36.98	36.9887	37.0172	37.0227	37.0554	37.0792	37.0956	37.1119	37.1265	37.1658	37.1858	37.1908	37.1777	37.1867	37.2079	37.2098	37.2245
SD	0.226414	0.213331	0.216223	0.2393	0.241078	0.263664	0.252897	0.261255	0.269215	0.241141	0.258347	0.26094	0.253563	0.273065	0.239443	0.248848	0.246968	0.234892	0.250275	0.250881	0.277882	0.2645	0.270737	0.278759	0.26134	0.275683	0.280914	0.27544	0.287402	0.259424	0.263623	0.289651	0.260707	0.252924	0.248103	0.242267	0.253304	0.243957	0.242291	0.254412	0.261938	0.261508	0.256428	0.245662	0.265665	0.244295	0.231293	0.249535	0.238574
SE	0.0715985	0.0674613	0.0683758	0.0756734	0.0762357	0.0833779	0.0799732	0.0826161	0.0851332	0.0762553	0.0816964	0.0825165	0.0801836	0.0863507	0.0757185	0.0786925	0.0780982	0.0742795	0.079144	0.0793356	0.0878741	0.0836424	0.0856147	0.0881514	0.082643	0.0871785	0.0888327	0.0871019	0.0908844	0.082037	0.0833648	0.0915958	0.0824427	0.0799815	0.0784569	0.0766117	0.0801019	0.0771459	0.0766193	0.0804521	0.0828321	0.0826961	0.0810898	0.0776852	0.0840107	0.0772527	0.0731413	0.07891	0.0754437
Older
1_O	37.3381	37.347	37.3555	37.34	37.3377	37.3305	37.3226	37.3128	37.313	37.2967	37.2963	37.2921	37.3013	37.2908	37.2976	37.3381	37.347	37.3555	37.34	37.3377	37.3305	37.3226	37.3128	37.313	37.2967	37.2963	37.2921	37.3013	37.2908	37.2976	37.2956	37.2917	37.2795	37.2599	37.2764	37.2736	37.2785	37.2842	37.3016	37.3142	37.3373	37.353	37.3664	37.3808	37.4129	37.4378	37.4569	37.4719	37.4843
2_O	36.8965	36.9313	36.9315	36.957	36.9913	36.9991	37.0143	37.0225	37.0385	37.0741	37.0706	37.0744	37.0995	37.0816	37.0992	37.1081	37.1273	37.1401	37.1169	37.1252	37.1366	37.1461	37.1556	37.1441	37.1649	37.1686	37.1761	37.1671	37.1655	37.1602	37.1634	37.17	37.1653	37.2102	37.2373	37.2663	37.3174	37.3203	37.3452	37.3957	37.4079	37.4539	37.4802	37.4702	37.5129	37.5234	37.5506	37.5521	37.5583
3_O	37.0972	37.0923	37.0857	37.0893	37.1131	37.0926	37.0811	37.0719	37.0756	37.0725	37.0749	37.0696	37.0728	37.075	37.034	36.9815	36.9731	36.9578	36.9463	36.96	36.9684	36.9796	36.9855	36.978	36.98	36.9786	36.9748	36.9685	36.9555	36.9543	36.9553	36.9741	36.9861	37.0146	37.027	37.0516	37.0714	37.0935	37.1186	37.1379	37.1708	37.1726	37.1986	37.2092	37.2278	37.258	37.2823	37.2987	37.3065
4_O	36.9617	36.9655	36.9614	36.9552	36.9535	36.9417	36.9429	36.9547	36.9339	36.9196	36.9252	36.9376	36.9423	36.9615	36.9552	36.9617	36.9655	36.9614	36.9552	36.9535	36.9417	36.9429	36.9547	36.9339	36.9196	36.9252	36.9376	36.9423	36.9615	36.9552	36.9602	36.9577	36.9832	36.977	36.9857	36.9782	36.9647	36.9648	36.9642	36.9694	36.9827	36.9988	37.0152	37.0266	37.0351	37.0438	37.0463	37.0583	37.0689
5_O	37.0207	37.0458	37.0593	37.0761	37.0908	37.1163	37.1272	37.1265	37.1364	37.1348	37.1441	37.1381	37.1418	37.1387	37.1279	37.1138	37.1064	37.0817	37.0788	37.0749	37.0749	37.0683	37.0562	37.0609	37.066	37.05	37.0567	37.0563	37.0552	37.0289	37.0106	36.9162	36.8946	36.8901	36.8947	36.9128	36.9319	36.9508	36.9968	37.0293	37.0326	37.0891	37.1156	37.1349	37.1343	37.1333	37.1231	37.0867	37.1153
6_O	36.7361	36.7784	36.811	36.8436	36.8671	36.8907	36.9231	36.9461	36.9694	36.9927	37.0067	37.0203	37.033	37.0464	37.0493	36.7361	36.7784	36.811	36.8436	36.8671	36.8907	36.9231	36.9461	36.9694	36.9927	37.0067	37.0203	37.033	37.0464	37.0493	37.0494	37.0753	37.0995	37.1059	37.1049	37.1047	37.1048	37.1141	37.1149	37.1159	37.1354	37.1456	37.1556	37.1651	37.183	37.201	37.2014	37.2194	37.2552
7_O	36.6346	36.6482	36.6686	36.7011	36.709	36.7044	36.7047	36.7274	36.7344	36.7506	36.7759	36.803	36.8303	36.8614	36.8938	36.6346	36.6482	36.6686	36.7011	36.709	36.7044	36.7047	36.7274	36.7344	36.7506	36.7759	36.803	36.8303	36.8614	36.8938	36.9197	36.8696	36.8989	36.8828	36.8777	36.9426	36.9934	37.0103	37.0522	37.0866	37.113	37.1602	37.2131	37.2275	37.2263	37.2237	37.2304	37.1959	37.2349
8_O	36.7809	36.7752	36.78	36.7907	36.7951	36.7834	36.778	36.8028	36.7867	36.7984	36.8179	36.8439	36.8127	36.863	36.896	36.7809	36.7752	36.78	36.7907	36.7951	36.7834	36.778	36.8028	36.7867	36.7984	36.8179	36.8439	36.8127	36.863	36.896	36.8982	36.8556	36.8585	36.8859	36.9243	36.9387	36.9532	37.0192	37.0679	37.0514	37.1166	37.0887	37.1101	37.1335	37.1282	37.1836	37.1878	37.2196	37.2281
9_O	36.8587	36.8567	36.8694	36.8575	36.868	36.8785	36.8762	36.8861	36.8944	36.9108	36.9186	36.9211	36.9407	36.9423	36.9626	36.8587	36.8567	36.8694	36.8575	36.868	36.8785	36.8762	36.8861	36.8944	36.9108	36.9186	36.9211	36.9407	36.9423	36.9626	36.9729	36.9489	36.9441	36.9802	36.9783	36.9995	37.0275	37.0508	37.073	37.1174	37.1437	37.1701	37.1807	37.1937	37.2129	37.2196	37.2465	37.2496	37.2587
10_O	37.293	37.3	37.2984	37.3098	37.313	37.3225	37.3185	37.32	37.3252	37.3267	37.3206	37.3311	37.3301	37.333	37.3419	37.293	37.3	37.2984	37.3098	37.313	37.3225	37.3185	37.32	37.3252	37.3267	37.3206	37.3311	37.3301	37.333	37.3419	37.3532	37.3512	37.3557	37.3542	37.3496	37.3585	37.3621	37.3758	37.3771	37.3869	37.3913	37.3895	37.4027	37.4109	37.4183	37.4159	37.4336	37.4439	37.456
AVG	36.9618	36.974	36.9821	36.9921	37.0039	37.006	37.0089	37.0171	37.0208	37.0277	37.0351	37.0431	37.0505	37.0594	37.0658	36.9807	36.9878	36.9924	36.994	37.0003	37.0032	37.006	37.0147	37.014	37.0206	37.0258	37.0357	37.0382	37.0475	37.054	37.0579	37.041	37.0465	37.0561	37.0656	37.0827	37.1005	37.1184	37.1411	37.1605	37.1831	37.2021	37.2238	37.2352	37.2492	37.264	37.2759	37.2796	37.2966
SD	0.230637	0.227083	0.22118	0.212521	0.209991	0.210668	0.207823	0.197231	0.199372	0.192453	0.184162	0.176231	0.176833	0.162153	0.155472	0.234283	0.231485	0.224956	0.214444	0.210503	0.211565	0.208859	0.199096	0.199792	0.1943	0.185857	0.179747	0.179202	0.16675	0.160854	0.15953	0.175158	0.171617	0.168959	0.168683	0.161488	0.161031	0.15382	0.146945	0.151149	0.146726	0.147238	0.146644	0.140865	0.151022	0.149167	0.158284	0.163273	0.158313
SE	0.0729338	0.07181	0.0699433	0.067205	0.066405	0.0666189	0.0657194	0.0623698	0.0630469	0.0608589	0.0582373	0.0557293	0.0559195	0.0512774	0.0491647	0.0740867	0.073202	0.0711375	0.0678131	0.0665668	0.0669028	0.0660469	0.0629598	0.0631799	0.0614429	0.0587733	0.056841	0.0566688	0.0527308	0.0508664	0.0504477	0.0553899	0.0542702	0.0534294	0.0533424	0.051067	0.0509225	0.0486422	0.046468	0.0477974	0.046399	0.0465606	0.0463729	0.0445454	0.0477574	0.0471706	0.0500537	0.0516314	0.0500629
REST
EXERCISE
[truncated: 116 more columns]

## Sheet: EHL
Participant	1	2	3	4	5	6	7	8	9	10	11	12	13	14	15	16	17	18	19	20	21	22	23	24	25	26	27	28	29	30	31	32	33	34	35	36	37	38	39	40	41	42	43	44	45	46	47	48	49
Younger
1_Y	239.973	231.742	219.491	207.041	193.637	180.114	173.76	173.143	172.737	172.263	172.303	174.141	176.068	177.079	177.337	176.48	175.616	175.363	175.228	174.437	169.136	163.006	156.058	148.703	145.387	145.967	146.943	147.624	152.271	165.912	179.891	193.812	207.366	220.66	231.826	244.532	256.686	268.721	277.895	279.806	281.159	282.098	282.925	285.328	289.508	293.704	297.725	300.221	294.562
2_Y	168.662	168.662	165.097	155.712	150.178	146.048	145.622	145.092	143.367	142.411	142.256	141.947	141.101	140.264	139.927	139.209	138.491	137.05	135.815	136.36	137.477	138.255	138.69	139.218	139.802	140.261	139.551	138.478	140.957	153.486	166.59	180.066	188.785	195.794	202.804	209.377	215.725	222.097	228.461	237.206	246.67	256.33	265.99	272.569	275.389	277.888	280.412	283.287	289.667
3_Y	114.358	112.072	105.213	98.2457	91.9314	86.9232	84.7574	86.0369	87.1311	86.9251	86.4708	86.0278	86.272	86.7617	86.8624	86.9451	86.3126	80.1493	72.5284	67.2103	71.0717	75.7798	80.752	86.2448	91.6626	95.4411	98.918	101.832	104.56	107.287	121.345	151.045	176.714	184.471	190.405	196.351	202.263	208.029	213.794	220.164	229.261	238.7	248.177	257.216	260.238	261.377	262.261	263.12	264.416
4_Y	131.285	131.285	129.752	121.286	115.35	110.131	106.12	103.919	100.221	97.1168	99.6497	102.582	105.354	107.13	108.844	110.75	112.656	114.414	116.153	117.903	117.76	115.458	112.924	110.343	107.762	109.659	116.33	122.8	129.024	136.745	144.465	152.141	159.166	166.207	173.576	180.938	188.292	195.855	205.771	215.686	225.411	234.771	243.972	255.799	267.65	279.418	291.153	292.733	284.779
5_Y	90.4126	90.4126	85.9751	75.8321	67.7677	63.2338	64.8846	67.6564	69.6062	70.7742	77.0094	83.799	90.5127	96.3709	102.32	90.4126	90.4126	85.9751	75.8321	67.7677	63.2338	64.8846	67.6564	69.6062	70.7742	77.0094	83.799	90.5127	96.3709	102.32	116.035	132.717	149.282	165.284	181.214	196.538	206.33	215.384	224.408	229.765	233.911	238.007	241.44	244.669	247.357	247.718	248.038	248.971	249.948
6_Y	95.0764	103.524	114.558	125.264	130.947	131.135	127.059	124.646	127.149	129.748	131.036	129.254	125.187	121.12	117.205	113.989	110.806	108.552	105.847	102.734	99.6776	99.1232	102.096	104.882	107.617	110.499	119.418	131.499	143.607	156.001	167.986	176.097	183.302	188.975	194.438	200.097	212.72	228.044	243.181	258.319	267.965	271.507	274.603	277.558	280.275	282.227	284.51	286.82	289.115
7_Y	168.082	161.422	149.217	134.284	127.957	126.639	125.32	125.568	127.645	129.103	130.575	131.856	131.409	130.192	124.36	117.189	110.769	106.721	108.573	111.372	114.031	114.128	113.626	115.872	118.608	121.468	123.233	124.446	127.332	131.044	141.367	154.314	166.29	174.925	182.353	186.337	189.997	195.605	203.529	211.096	218.012	223.076	228.215	233.413	238.241	242.888	246.159	245.6	245.272
8_Y	145.458	145.458	140.163	128.071	116.395	104.927	102.242	107.391	112.395	116.961	121.188	123.736	126.136	129.356	133.217	145.458	145.458	140.163	128.071	116.395	104.927	102.242	107.391	112.395	116.961	121.188	123.736	126.136	129.356	133.217	137.078	148.02	168.317	187.159	205.883	222.595	232.831	243.218	253.841	261.929	268.265	274.637	280.508	286.275	291.794	297.933	303.525	307.977	312.311
9_Y	168.051	168.051	167.582	159.925	150.199	141.791	133.548	125.757	124.489	123.781	120.722	119.27	130.43	144.293	158.867	168.051	168.051	167.582	159.925	150.199	141.791	133.548	125.757	124.489	123.781	120.722	119.27	130.43	144.293	158.867	173.489	185.648	186.007	185.283	187.866	197.532	200.241	198.05	209.585	220.576	225.355	228.514	231.546	234.047	236.501	237.523	237.739	238.065	238.273
10_Y	213.722	213.349	197.338	173.757	154.016	135.901	130.061	129.424	128.788	128.152	125.478	121.713	117.947	114.275	213.722	213.722	213.349	197.338	173.757	154.016	135.901	130.061	129.424	128.788	128.152	125.478	121.713	117.947	114.275	126.16	149.055	171.085	191.239	209.589	215.461	219.091	222.721	226.474	230.92	235.475	240.029	244.583	248.881	252.165	255.786	259.884	263.983	267.097	266.704
AVG	153.508	152.598	147.438	137.942	129.838	122.684	119.337	118.863	119.353	119.723	120.669	121.433	123.042	124.684	136.266	136.22	135.192	131.331	125.173	119.84	115.501	113.649	113.438	114.054	115.051	116.769	119.291	123.17	128.204	137.104	149.73	164.494	177.647	187.835	196.583	205.339	212.781	220.148	229.138	237.002	243.604	249.222	254.626	259.904	264.274	268.056	271.55	273.389	273.505
SD	48.5823	45.8889	41.3788	37.7695	35.2266	32.9257	31.0784	29.6767	29.0573	28.9474	27.6457	26.6749	25.8749	26.0203	38.1076	40.5056	40.8685	39.1691	36.7145	35.2842	32.5615	29.5589	26.2284	23.5999	22.1432	20.1745	17.9499	16.7133	18.2791	21.6015	21.8352	19.5674	17.1818	17.5647	17.671	18.9808	20.7243	23.2098	23.6415	22.7095	21.7379	20.6914	19.9753	19.7214	20.024	21.2597	23.1481	24.3358	24.2749
SE	15.3631	14.5113	13.0851	11.9438	11.1396	10.412	9.82785	9.38461	9.18871	9.15397	8.74235	8.43536	8.18238	8.22835	12.0507	12.809	12.9237	12.3864	11.6101	11.1579	10.2969	9.34735	8.29413	7.46296	7.0023	6.37974	5.67625	5.28522	5.78035	6.83099	6.9049	6.18775	5.43335	5.55446	5.58806	6.00225	6.55361	7.33958	7.47611	7.18136	6.87411	6.54319	6.31673	6.23644	6.33215	6.72289	7.32008	7.69566	7.67639
Older
1_O	104.427	103.248	101.351	98.6191	96.0282	92.1419	87.0076	104.427	103.248	101.351	98.6191	96.0282	92.1419	87.0076	98.6191	143.639	140.54	131.244	121.852	114.641	108.52	104.427	103.248	101.351	98.6191	96.0282	92.1419	87.0076	76.6655	62.723	65.757	80.7229	97.2285	122.514	143.392	154.212	164.903	173.873	182.347	190.821	198.63	206.997	213.833	220.495	226.643	231.865	237.656	242.284	242.639
2_O	54.6401	53.0812	48.4048	45.4794	43.9735	42.6565	43.3309	44.4072	44.1374	43.0642	43.0063	49.987	58.1088	64.0736	69.4319	72.8807	72.9994	73.5871	74.5263	76.0613	77.9683	79.8906	82.4669	85.3724	88.2327	92.4764	98.1125	103.332	108.343	114.317	121.131	127.624	133.878	140.004	150.052	163.047	175.839	188.555	200.785	210.234	220.402	230.619	240.836	249.999	259.902	270.146	279.816	283.154	284.744
3_O	109.587	109.587	109.326	98.1242	82.7739	71.4483	69.8712	69.9801	69.7923	67.827	65.6088	62.2324	58.856	55.1573	52.7814	55.1944	57.9838	60.662	62.5484	66.7397	83.2639	101.392	119.481	129.658	122.062	113.791	105.519	97.3535	89.303	90.3891	107.111	124.01	140.671	157.319	171.71	184.989	198.61	209.162	215.165	221.241	227.33	233.479	243.233	254.695	266.156	276.764	286.308	295.366	298.193
4_O	95.4025	93.2996	90.1696	87.0397	86.3825	87.6484	88.9633	84.3567	73.8554	63.1854	65.6595	71.1738	76.6881	81.5847	87.1032	95.4025	93.2996	90.1696	87.0397	86.3825	87.6484	88.9633	84.3567	73.8554	63.1854	65.6595	71.1738	76.6881	81.5847	87.1032	98.113	109.96	121.728	133.432	145.027	151.804	156.782	161.847	167.327	175.766	191.345	207.061	222.548	238.098	252.092	252.006	247.999	243.611	240.855
5_O	141.909	141.909	141.724	133.765	124.029	118.468	120.261	122.463	124.301	125.235	130.036	136.568	124.029	118.468	120.261	122.463	124.301	125.235	130.036	130.196	125.85	121.616	117.318	114.479	115.892	117.616	119.289	120.829	125.28	143.811	164.136	184.284	204.336	215.931	222.215	228.47	234.208	240.658	251.883	263.574	275.381	287.479	299.591	304.903	304.854	304.698	304.517	304.487	306.575
6_O	47.7091	47.7449	48.518	50.3704	52.3353	53.0501	48.0747	42.4199	38.6256	49.7739	65.1248	80.4758	95.1217	65.1248	80.4758	65.1248	80.4758	95.1217	65.1248	65.1248	80.4758	95.1217	65.1248	80.4758	59.7739	65.1248	80.4758	95.1217	108.815	122.277	136.844	151.198	164.322	177.25	188.101	194.513	200.45	204.596	210.964	222.401	233.985	245.665	256.584	264.083	271.692	280.052	288.937	296.402	301.562
7_O	64.8436	64.8436	61.3762	55.4805	53.7026	52.6372	49.0003	45.3634	40.8299	61.3762	55.4805	53.7026	61.3762	55.4805	53.7026	52.6372	64.8436	61.3762	55.4805	53.7026	52.6372	49.0003	64.8436	64.8436	61.3762	55.4805	53.7026	52.6372	55.4805	53.7026	59.6372	61.3422	72.8672	83.2509	93.6465	103.314	111.398	119.992	129.537	139.081	149.871	164.609	176.875	188.785	199.754	204.731	209.045	213.518	217.992
8_O	89.0647	89.0647	89.1852	89.6749	90.4242	91.0792	85.9988	79.0936	72.0347	64.0147	56.2342	56.2064	59.1246	62.3942	66.8647	89.0647	89.0647	89.1852	89.6749	90.4242	91.0792	85.9988	79.0936	72.0347	64.0147	56.2342	56.2064	59.1246	62.3942	66.8647	79.0092	92.9811	106.973	121.332	135.818	149.812	167.092	184.794	200.909	216.937	226.112	227.16	228.275	229.124	230.389	232.199	233.731	233.784	233.576
9_O	76.0549	69.8827	64.369	61.6364	58.9038	58.2152	62.0618	60.8318	58.6376	56.5897	56.0267	55.5867	55.0373	54.5402	57.0683	76.0549	69.8827	64.369	61.6364	58.9038	58.2152	62.0618	60.8318	69.8827	64.369	61.6364	58.9038	58.2152	62.0618	60.8318	82.8659	114.123	146.184	166.098	170.855	174.773	175.672	176.847	181.375	186.405	192.445	199.405	206.031	211.885	217.822	222.268	226.442	229.397	231.651
10_O	77.43	77.43	77.6391	86.6331	100.61	116.396	127.755	122.727	116.186	108.212	99.5812	90.9504	92.7417	77.6391	86.6331	77.43	77.43	77.6391	86.6331	100.61	116.396	127.755	122.727	116.186	108.212	99.5812	90.9504	92.7417	105.422	118.574	131.802	142.186	143.87	144.445	144.773	150.944	161.683	172.316	182.51	190.92	195.273	199.572	204.002	208.488	212.384	213.909	215.08	214.914	214.987
AVG	86.1068	85.009	83.2063	80.6822	78.9162	78.3741	78.2324	77.607	74.1649	74.0629	73.5377	75.2911	77.3225	72.147	77.2941	84.9891	87.0821	86.8589	83.4552	84.2786	88.2055	91.6226	89.9491	90.8139	84.5737	82.3629	82.6474	84.3051	87.535	92.0594	104.641	118.843	133.206	146.158	156.559	165.588	174.664	183.264	192.28	201.738	211.077	220.205	229.181	237.055	244.169	248.864	252.953	255.692	257.278
SD	28.2626	28.5976	29.4332	27.399	25.7453	26.9237	29.4105	30.7942	31.0306	27.4969	26.9966	26.881	22.9693	19.9213	21.6834	29.0242	26.3687	25.0111	25.4235	25.0776	23.5386	24.3666	23.9719	22.8838	24.9381	24.0997	22.3631	22.2046	23.7944	31.1965	33.8353	35.7577	36.6985	36.044	34.3435	33.1977	32.3688	31.9052	32.3943	33.3433	33.5399	33.0041	33.7112	33.2171	32.3318	32.9562	34.1257	35.4417	36.292
SE	8.93741	9.04334	9.3076	8.66431	8.14138	8.51403	9.30041	9.73798	9.81272	8.69527	8.53709	8.50053	7.26353	6.29968	6.85689	9.17827	8.33853	7.9092	8.03962	7.93022	7.44356	7.7054	7.58059	7.23648	7.88612	7.62101	7.07183	7.02171	7.52446	9.86519	10.6996	11.3076	11.6051	11.3981	10.8604	10.498	10.2359	10.0893	10.244	10.5441	10.6062	10.4368	10.6604	10.5042	10.2242	10.4217	10.7915	11.2077	11.4765
REST
EXERCISE
																						114.743
																						87.9213
[truncated: 116 more columns]

## Sheet: Onset
Participant
	°C
Younger	EX1	EX2	EX3
1_Y	36.62	36.76	36.94
2_Y	36.88	37.07	37.22
3_Y	37.22	37.38	37.51
4_Y	37.16	37.22	37.25
5_Y	36.71	36.78	37.01
6_Y	37.15	37.12	37.19
7_Y	36.98	37.1	37.23
8_Y	37.27	37.19	37.47
9_Y	36.9	36.92	36.94
10_Y	36.32	37.02	37.24
AVG	36.921	37.056	37.2
SD	0.302341	0.194262	0.196016
SE	0.0956086	0.0614311	0.0619857
Older	EX1	EX2	EX3
1_O	37.29	37.6	37.82
2_O	37.16	37.35	37.49
3_O	36.96	37.33	37.47
4_O	36.96	37.27	37.69
5_O	37.03	36.98	37.06
6_O	36.96	37.4	37.68
7_O	36.89	37.38	37.53
8_O	36.9	37.13	37.2
9_O	36.96	37.25	37.25
10_O	37.27	37.58	37.78
AVG	37.038	37.327	37.497
SD	0.148159	0.187264	0.257598
SE	0.046852	0.0592181	0.0814596

## Sheet: Sensitivity
Participant
	W/°C
Younger	EX1	EX2	EX3
1_Y	407	512	926
2_Y	562	415	416
3_Y	667	711	498
4_Y	611	628	675
5_Y	781	512	312
6_Y	648	466	316
7_Y	393	237	258
8_Y	601	644	238
9_Y	310	336	356
10_Y	711	486	260
AVG	569.1	494.7	425.5
SD	152.057	143.871	220.707
SE	48.0845	45.496	69.7935
Older	EX1	EX2	EX3
1_O	502	177	171
2_O	487	514	361
3_O	571	582	332
4_O	982	173	188
5_O	379	474	289
6_O	893	122	187
7_O	360	225	33
8_O	360	303	78
9_O	459	910	532
10_O	708	435	284
AVG	570.1	391.5	245.5
SD	221.518	242.848	145.972
SE	70.0502	76.7951	46.1604

## Sheet: Tau-Amplitude
Tau					Amplitude
	Min					W
Younger	EX1	EX2	EX3		Younger	EX1	EX2	EX3
1_Y	7.953	3.103	4.068		1_Y	189.354	183.648	205.537
2_Y	17.04	5.821	5.262		2_Y	155.869	165.699	232.766
3_Y	10.44	3.926	4.292		3_Y	179.042	216.937	251.028
4_Y	10.18	4.484	3.848		4_Y	138.041	190.638	218.064
5_Y	8.871	3.312	4.781		5_Y	169.29	251.179	233.509
6_Y	9.941	6.407	6.012		6_Y	116.375	171.367	259.744
7_Y	11.96	4.77	6.518		7_Y	134.971	169.684	178.26
8_Y	8.776	5.748	4.097		8_Y	186.555	205.092	176.442
9_Y	10.3	5.647	5.269		9_Y	87.9086	169.593	174.006
10_Y	8.306	7.141	4.881		10_Y	169.744	186.383	212.288
AVG	10.3767	5.0359	4.9028		AVG	152.715	191.022	214.164
SD	2.62755	1.33846	0.878731		SD	33.0084	26.8878	30.8664
SE	0.830905	0.42326	0.277879		SE	10.4382	8.50265	9.7608
Older	EX1	EX2	EX3		Older	EX1	EX2	EX3
1_O	8.549	6.995	4.32		1_O	180.196	133.441	138.27
2_O	11.63	5.552	5.24		2_O	175.734	203.166	288.526
3_O	11.59	5.28	7.017		3_O	204.493	193.846	167.041
4_O	8.754	8.113	8.239		4_O	145.858	78.006	108.872
5_O	7.824	5.323	4.473		5_O	166.674	208.813	257.154
6_O	11.23	14.51	3.107		6_O	154.235	72.4421	160.136
7_O	11.66	7.975	1.735		7_O	154.541	81.859	167.882
8_O	7.444	3.693	4.456		8_O	186.124	142.551	144.745
9_O	7.176	3.036	3.536		9_O	155.075	160.918	168.901
10_O	20.03	9.431	4.353		10_O	118.059	68.5478	109.167
AVG	10.5887	6.9908	4.6476		AVG	164.099	134.359	171.069
SD	3.79312	3.31688	1.8624		SD	24.1301	56.4569	58.5249
SE	1.19949	1.04889	0.588943		SE	7.6306	17.8532	18.5072
